# Supplementary material for: Performance of Hamiltonian Monte Carlo and No-U-Turn Sampler for estimating genetic parameters and breeding values
Source: Genet Sel Evol. 2019 Dec 10;51:73. doi: 10.1186/s12711-019-0515-1 (PMC6902603; doi:10.1186/s12711-019-0515-1)
Supplement: Supplementary file 2 — Additional file 2. Simulated data with a heritability of 0.1. [file 12711_2019_515_MOESM2_ESM.txt]

Progeny Sire    Dam     Sex  G   NMPrg NFPrg F        Homo     Phen      Res       Polygene  QTL      
1       0       0       M   0    6     4     0.000000 0.502202 -1.524583 -1.406570 -0.118013 +0.000000
2       0       0       M   0    4     6     0.000000 0.508408 +1.054032 +0.969422 +0.084611 +0.000000
3       0       0       M   0    6     4     0.000000 0.502603 +0.085371 +0.656950 -0.571578 +0.000000
4       0       0       M   0    5     5     0.000000 0.492092 +0.012690 +0.161980 -0.149290 +0.000000
5       0       0       M   0    5     5     0.000000 0.501401 -0.794113 -0.706376 -0.087737 +0.000000
6       0       0       M   0    5     5     0.000000 0.502202 +1.551051 +1.842657 -0.291606 +0.000000
7       0       0       M   0    6     4     0.000000 0.498999 -0.690576 -0.590480 -0.100096 +0.000000
8       0       0       M   0    3     7     0.000000 0.501001 +1.001068 +0.749503 +0.251565 +0.000000
9       0       0       M   0    5     5     0.000000 0.503804 -1.024547 -1.255209 +0.230662 +0.000000
10      0       0       M   0    5     5     0.000000 0.500000 +1.007579 +0.473967 +0.533612 +0.000000
11      0       0       M   0    5     5     0.000000 0.498999 +1.297346 +1.216993 +0.080354 +0.000000
12      0       0       M   0    8     2     0.000000 0.503103 +4.296289 +3.717613 +0.578676 +0.000000
13      0       0       M   0    3     7     0.000000 0.504905 -0.341188 -0.001736 -0.339452 +0.000000
14      0       0       M   0    5     5     0.000000 0.491792 -0.220675 -0.248970 +0.028295 +0.000000
15      0       0       M   0    4     6     0.000000 0.491692 -0.810072 -0.561153 -0.248919 +0.000000
16      0       0       M   0    5     5     0.000000 0.509009 +0.194228 +0.447305 -0.253077 +0.000000
17      0       0       M   0    5     5     0.000000 0.511211 -2.189782 -1.303479 -0.886303 +0.000000
18      0       0       M   0    5     5     0.000000 0.503203 +1.775222 +1.617801 +0.157421 +0.000000
19      0       0       M   0    4     6     0.000000 0.492392 -1.778080 -1.738547 -0.039533 +0.000000
20      0       0       M   0    6     4     0.000000 0.502503 +0.599092 +0.724932 -0.125839 +0.000000
21      0       0       F   0    1     1     0.000000 0.503904 -0.276214 -0.673205 +0.396990 +0.000000
22      0       0       F   0    2     0     0.000000 0.496196 -0.407557 -0.544318 +0.136760 +0.000000
23      0       0       F   0    2     0     0.000000 0.509510 +0.322979 -0.185031 +0.508009 +0.000000
24      0       0       F   0    0     2     0.000000 0.493193 +0.280484 +0.505396 -0.224912 +0.000000
25      0       0       F   0    1     1     0.000000 0.496897 +1.002956 +0.161072 +0.841884 +0.000000
26      0       0       F   0    0     2     0.000000 0.500200 -0.715808 -0.651338 -0.064470 +0.000000
27      0       0       F   0    2     0     0.000000 0.494895 +0.573855 -0.009976 +0.583831 +0.000000
28      0       0       F   0    2     0     0.000000 0.497898 +1.297759 +1.401449 -0.103690 +0.000000
29      0       0       F   0    2     0     0.000000 0.506707 +0.770757 +0.934273 -0.163515 +0.000000
30      0       0       F   0    2     0     0.000000 0.509910 -0.670384 -0.302742 -0.367642 +0.000000
31      0       0       F   0    1     1     0.000000 0.500400 +0.187069 +0.834628 -0.647558 +0.000000
32      0       0       F   0    0     2     0.000000 0.498398 -0.914175 -0.186117 -0.728058 +0.000000
33      0       0       F   0    1     1     0.000000 0.492793 +0.133224 -0.093556 +0.226781 +0.000000
34      0       0       F   0    1     1     0.000000 0.502202 -0.647107 -0.760325 +0.113217 +0.000000
35      0       0       F   0    0     2     0.000000 0.503403 +0.247663 +0.540341 -0.292679 +0.000000
36      0       0       F   0    1     1     0.000000 0.505105 +1.090824 +1.234552 -0.143728 +0.000000
37      0       0       F   0    2     0     0.000000 0.505606 +0.308986 +0.167625 +0.141361 +0.000000
38      0       0       F   0    0     2     0.000000 0.502002 -1.684442 -1.752811 +0.068369 +0.000000
39      0       0       F   0    0     2     0.000000 0.498999 -0.224489 -0.296657 +0.072168 +0.000000
40      0       0       F   0    0     2     0.000000 0.495395 -0.327185 -0.655743 +0.328558 +0.000000
41      0       0       F   0    1     1     0.000000 0.503904 +0.822204 +0.966400 -0.144196 +0.000000
42      0       0       F   0    1     1     0.000000 0.496997 -1.422551 -1.049038 -0.373514 +0.000000
43      0       0       F   0    0     2     0.000000 0.500901 -1.906778 -1.371875 -0.534903 +0.000000
44      0       0       F   0    0     2     0.000000 0.494895 -0.447603 -0.303724 -0.143879 +0.000000
45      0       0       F   0    1     1     0.000000 0.504605 +1.109999 +0.620058 +0.489941 +0.000000
46      0       0       F   0    2     0     0.000000 0.497898 +1.227730 +0.675291 +0.552440 +0.000000
47      0       0       F   0    1     1     0.000000 0.504905 +0.768645 +0.758243 +0.010402 +0.000000
48      0       0       F   0    1     1     0.000000 0.499099 +0.800565 +0.914910 -0.114345 +0.000000
49      0       0       F   0    1     1     0.000000 0.496897 +3.795304 +3.424539 +0.370764 +0.000000
50      0       0       F   0    2     0     0.000000 0.501101 +1.036144 +1.051489 -0.015345 +0.000000
51      0       0       F   0    1     1     0.000000 0.492392 +0.880891 +0.597026 +0.283865 +0.000000
52      0       0       F   0    1     1     0.000000 0.506807 +1.114955 +0.953770 +0.161185 +0.000000
53      0       0       F   0    1     1     0.000000 0.498398 +0.093968 -0.015896 +0.109864 +0.000000
54      0       0       F   0    1     1     0.000000 0.505706 -2.319924 -2.244113 -0.075811 +0.000000
55      0       0       F   0    2     0     0.000000 0.505405 -0.668663 -0.147302 -0.521361 +0.000000
56      0       0       F   0    1     1     0.000000 0.507508 -1.006500 -0.685472 -0.321028 +0.000000
57      0       0       F   0    1     1     0.000000 0.500901 -0.898165 -0.447792 -0.450373 +0.000000
58      0       0       F   0    0     2     0.000000 0.496597 -1.349565 -1.697126 +0.347561 +0.000000
59      0       0       F   0    0     2     0.000000 0.503303 +1.404695 +1.436745 -0.032050 +0.000000
60      0       0       F   0    2     0     0.000000 0.500000 +0.694239 +0.718180 -0.023941 +0.000000
61      0       0       F   0    2     0     0.000000 0.499099 +0.890476 +0.627007 +0.263469 +0.000000
62      0       0       F   0    0     2     0.000000 0.507708 +1.014204 +1.210912 -0.196708 +0.000000
63      0       0       F   0    1     1     0.000000 0.504805 -1.390834 -1.672627 +0.281792 +0.000000
64      0       0       F   0    0     2     0.000000 0.500300 -1.108914 -0.894117 -0.214797 +0.000000
65      0       0       F   0    2     0     0.000000 0.504204 +0.999784 +1.142842 -0.143059 +0.000000
66      0       0       F   0    0     2     0.000000 0.508709 -0.477727 -0.518837 +0.041110 +0.000000
67      0       0       F   0    1     1     0.000000 0.498599 -0.374182 -0.782848 +0.408666 +0.000000
68      0       0       F   0    2     0     0.000000 0.501001 -0.291819 -0.449438 +0.157619 +0.000000
69      0       0       F   0    2     0     0.000000 0.506006 +2.070707 +1.728863 +0.341844 +0.000000
70      0       0       F   0    1     1     0.000000 0.500100 -0.066990 -0.781044 +0.714054 +0.000000
71      0       0       F   0    1     1     0.000000 0.498298 +0.618716 +0.820703 -0.201987 +0.000000
72      0       0       F   0    1     1     0.000000 0.496897 -0.007438 -0.174858 +0.167420 +0.000000
73      0       0       F   0    1     1     0.000000 0.506507 -0.882240 -0.811879 -0.070360 +0.000000
74      0       0       F   0    1     1     0.000000 0.497297 -0.285168 -0.103191 -0.181978 +0.000000
75      0       0       F   0    1     1     0.000000 0.497898 -1.499678 -1.829102 +0.329424 +0.000000
76      0       0       F   0    1     1     0.000000 0.507508 +0.289909 +0.396682 -0.106773 +0.000000
77      0       0       F   0    0     2     0.000000 0.493093 +0.674975 +0.489973 +0.185001 +0.000000
78      0       0       F   0    0     2     0.000000 0.498599 -0.062263 -0.125476 +0.063213 +0.000000
79      0       0       F   0    0     2     0.000000 0.499399 -0.803717 -0.477671 -0.326046 +0.000000
80      0       0       F   0    0     2     0.000000 0.503003 +0.530021 +0.285707 +0.244314 +0.000000
81      0       0       F   0    2     0     0.000000 0.503704 +1.152549 +1.524856 -0.372307 +0.000000
82      0       0       F   0    1     1     0.000000 0.486987 +1.359079 +1.297577 +0.061502 +0.000000
83      0       0       F   0    2     0     0.000000 0.499399 -0.539339 -0.310174 -0.229165 +0.000000
84      0       0       F   0    1     1     0.000000 0.499900 -1.171516 -0.971543 -0.199973 +0.000000
85      0       0       F   0    2     0     0.000000 0.495395 -0.173829 +0.488255 -0.662084 +0.000000
86      0       0       F   0    0     2     0.000000 0.500100 -0.746509 -0.444024 -0.302485 +0.000000
87      0       0       F   0    2     0     0.000000 0.499700 +3.107819 +2.657684 +0.450135 +0.000000
88      0       0       F   0    0     2     0.000000 0.500501 -1.069027 -0.705421 -0.363606 +0.000000
89      0       0       F   0    1     1     0.000000 0.506807 +0.266670 +0.149218 +0.117452 +0.000000
90      0       0       F   0    1     1     0.000000 0.497998 -0.133609 -0.533561 +0.399952 +0.000000
91      0       0       F   0    1     1     0.000000 0.497097 -0.803929 -1.312174 +0.508245 +0.000000
92      0       0       F   0    2     0     0.000000 0.492192 +0.349576 +0.306556 +0.043020 +0.000000
93      0       0       F   0    1     1     0.000000 0.500701 -0.864842 -0.431078 -0.433765 +0.000000
94      0       0       F   0    2     0     0.000000 0.495195 -0.234272 +0.282917 -0.517189 +0.000000
95      0       0       F   0    1     1     0.000000 0.504505 +0.041085 +0.318049 -0.276963 +0.000000
96      0       0       F   0    0     2     0.000000 0.494995 +0.561507 +0.679243 -0.117735 +0.000000
97      0       0       F   0    0     2     0.000000 0.508909 -1.714602 -1.150191 -0.564411 +0.000000
98      0       0       F   0    1     1     0.000000 0.489289 -0.900734 -0.497072 -0.403662 +0.000000
99      0       0       F   0    1     1     0.000000 0.499099 +0.407768 +0.720249 -0.312481 +0.000000
100     0       0       F   0    1     1     0.000000 0.498699 -0.176647 -0.256780 +0.080133 +0.000000
101     0       0       F   0    2     0     0.000000 0.494394 -0.807999 -0.601534 -0.206465 +0.000000
102     0       0       F   0    0     2     0.000000 0.498298 -0.658488 -0.678644 +0.020156 +0.000000
103     0       0       F   0    1     1     0.000000 0.497197 -0.226269 -0.390813 +0.164544 +0.000000
104     0       0       F   0    1     1     0.000000 0.498899 +2.127438 +1.813509 +0.313929 +0.000000
105     0       0       F   0    1     1     0.000000 0.495495 +0.708703 +0.602312 +0.106390 +0.000000
106     0       0       F   0    1     1     0.000000 0.503804 +1.426393 +0.757141 +0.669252 +0.000000
107     0       0       F   0    1     1     0.000000 0.504705 -1.357071 -1.498098 +0.141027 +0.000000
108     0       0       F   0    1     1     0.000000 0.504004 -1.212602 -0.790700 -0.421902 +0.000000
109     0       0       F   0    2     0     0.000000 0.496396 +1.023876 +0.682564 +0.341312 +0.000000
110     0       0       F   0    1     1     0.000000 0.491692 -0.157163 -0.196158 +0.038995 +0.000000
111     0       0       F   0    1     1     0.000000 0.498599 -1.512560 -1.778727 +0.266167 +0.000000
112     0       0       F   0    0     2     0.000000 0.494494 -0.097233 -0.142476 +0.045243 +0.000000
113     0       0       F   0    2     0     0.000000 0.494595 -1.002200 -0.899522 -0.102678 +0.000000
114     0       0       F   0    0     2     0.000000 0.495596 +1.142216 +1.110488 +0.031728 +0.000000
115     0       0       F   0    1     1     0.000000 0.498498 -0.237403 -0.268625 +0.031221 +0.000000
116     0       0       F   0    1     1     0.000000 0.493293 -0.792015 -0.377555 -0.414461 +0.000000
117     0       0       F   0    1     1     0.000000 0.487988 -0.546715 -0.557101 +0.010386 +0.000000
118     0       0       F   0    2     0     0.000000 0.502703 +0.536577 +0.697701 -0.161124 +0.000000
119     0       0       F   0    1     1     0.000000 0.505706 +1.650081 +1.173982 +0.476099 +0.000000
120     0       0       F   0    1     1     0.000000 0.493794 +0.488380 +0.526451 -0.038071 +0.000000
121     11      117     F   1    2     0     0.000000 0.498498 -0.104007 -0.405573 +0.301566 +0.000000
122     11      117     M   1    4     6     0.000000 0.496997 -0.189269 -0.185051 -0.004218 +0.000000
123     11      37      M   1    4     6     0.000000 0.496597 +0.694053 +0.321762 +0.372292 +0.000000
124     11      37      M   1    0     0     0.000000 0.496897 -1.360972 -1.407996 +0.047024 +0.000000
125     11      59      F   1    2     0     0.000000 0.503103 +1.112888 +1.205691 -0.092803 +0.000000
126     11      59      F   1    0     2     0.000000 0.498298 +0.633063 +0.499533 +0.133530 +0.000000
127     11      104     F   1    1     1     0.000000 0.498298 -0.104215 -0.617843 +0.513628 +0.000000
128     11      104     M   1    0     0     0.000000 0.504805 +0.591970 +0.504841 +0.087129 +0.000000
129     11      71      F   1    0     2     0.000000 0.497998 -1.842912 -1.875537 +0.032625 +0.000000
130     11      71      M   1    0     0     0.000000 0.503303 +0.502100 +0.534421 -0.032321 +0.000000
131     17      30      M   1    0     0     0.000000 0.496296 +0.404432 +1.046530 -0.642099 +0.000000
132     17      30      M   1    6     4     0.000000 0.497998 +0.994451 +1.711049 -0.716598 +0.000000
133     17      38      F   1    1     1     0.000000 0.497998 +0.433434 +1.029912 -0.596478 +0.000000
134     17      38      F   1    0     2     0.000000 0.500601 -0.217440 +0.220978 -0.438419 +0.000000
135     17      118     M   1    0     0     0.000000 0.495696 +0.496879 +1.121142 -0.624263 +0.000000
136     17      118     M   1    0     0     0.000000 0.497097 +0.902756 +1.419359 -0.516603 +0.000000
137     17      48      M   1    0     0     0.000000 0.502102 -2.777437 -2.189471 -0.587966 +0.000000
138     17      48      F   1    2     0     0.000000 0.502603 -0.588309 +0.169704 -0.758013 +0.000000
139     17      24      F   1    2     0     0.000000 0.505706 -1.347428 -1.211544 -0.135885 +0.000000
140     17      24      F   1    1     1     0.000000 0.501802 +0.141956 +0.457005 -0.315048 +0.000000
141     1       88      F   1    1     1     0.000000 0.498699 -0.302027 -0.068935 -0.233092 +0.000000
142     1       88      F   1    2     0     0.000000 0.500601 +0.418044 +0.609228 -0.191184 +0.000000
143     1       94      M   1    0     0     0.000000 0.512613 -0.762881 -0.350408 -0.412473 +0.000000
144     1       94      M   1    8     2     0.000000 0.495095 -0.587406 -0.157104 -0.430302 +0.000000
145     1       40      F   1    2     0     0.000000 0.498098 +0.905210 +0.775962 +0.129248 +0.000000
146     1       40      F   1    1     1     0.000000 0.496797 -1.672255 -1.455934 -0.216321 +0.000000
147     1       27      M   1    0     0     0.000000 0.501101 -0.042530 -0.051650 +0.009120 +0.000000
148     1       27      M   1    0     0     0.000000 0.495295 -0.074227 -0.277145 +0.202918 +0.000000
149     1       101     M   1    0     0     0.000000 0.505005 +0.522086 +0.859096 -0.337010 +0.000000
150     1       101     M   1    0     0     0.000000 0.496096 +0.013101 +0.446658 -0.433558 +0.000000
151     18      65      M   1    0     0     0.000000 0.500701 -0.019096 +0.263552 -0.282647 +0.000000
152     18      65      M   1    0     0     0.000000 0.495295 -0.746390 -0.921211 +0.174822 +0.000000
153     18      36      F   1    1     1     0.000000 0.496997 +0.584169 -0.066418 +0.650586 +0.000000
154     18      36      M   1    0     0     0.000000 0.500100 +1.117615 +1.035376 +0.082239 +0.000000
155     18      69      M   1    7     3     0.000000 0.493594 +2.673462 +2.449733 +0.223729 +0.000000
156     18      69      M   1    0     0     0.000000 0.499299 +0.424336 -0.149292 +0.573628 +0.000000
157     18      43      F   1    1     1     0.000000 0.502503 -1.114350 -0.591290 -0.523061 +0.000000
158     18      43      F   1    0     2     0.000000 0.502903 -0.816969 -0.350673 -0.466296 +0.000000
159     18      97      F   1    0     2     0.000000 0.501602 -0.101372 +0.322694 -0.424066 +0.000000
160     18      97      F   1    2     0     0.000000 0.500200 +0.886152 +1.146496 -0.260344 +0.000000
161     19      78      F   1    0     2     0.000000 0.511411 +0.335700 +0.550261 -0.214561 +0.000000
162     19      78      F   1    0     2     0.000000 0.502202 -1.160745 -1.255680 +0.094935 +0.000000
163     19      73      M   1    0     0     0.000000 0.498098 +0.470199 +0.791062 -0.320863 +0.000000
164     19      73      F   1    0     2     0.000000 0.494494 -1.537613 -1.240273 -0.297340 +0.000000
165     19      25      M   1    0     0     0.000000 0.506406 +0.225879 -0.510179 +0.736058 +0.000000
166     19      25      F   1    0     2     0.000000 0.498298 +0.358970 +0.097423 +0.261547 +0.000000
167     19      35      F   1    0     2     0.000000 0.494394 -0.565959 -0.449599 -0.116360 +0.000000
168     19      35      F   1    2     0     0.000000 0.499299 +2.651744 +2.935457 -0.283714 +0.000000
169     19      109     M   1    5     5     0.000000 0.496597 -0.394208 -0.643874 +0.249666 +0.000000
170     19      109     M   1    0     0     0.000000 0.501201 -0.435275 -0.308618 -0.126658 +0.000000
171     2       68      M   1    0     0     0.000000 0.498298 +0.588929 +0.433885 +0.155044 +0.000000
172     2       68      M   1    0     0     0.000000 0.499099 +0.082397 +0.250323 -0.167926 +0.000000
173     2       80      F   1    1     1     0.000000 0.494995 +0.346031 +0.159998 +0.186033 +0.000000
174     2       80      F   1    2     0     0.000000 0.496296 +0.579690 -0.101545 +0.681235 +0.000000
175     2       79      F   1    1     1     0.000000 0.499499 -0.162223 -0.262888 +0.100666 +0.000000
176     2       79      F   1    2     0     0.000000 0.501802 +0.742678 +0.768505 -0.025828 +0.000000
177     2       110     F   1    0     2     0.000000 0.493493 -0.080761 -0.229179 +0.148418 +0.000000
178     2       110     M   1    5     5     0.000000 0.499499 +0.011603 +0.133934 -0.122331 +0.000000
179     2       103     F   1    0     2     0.000000 0.493093 +0.389907 +0.632706 -0.242799 +0.000000
180     2       103     M   1    1     9     0.000000 0.496196 -0.806977 -1.268761 +0.461784 +0.000000
181     20      93      F   1    1     1     0.000000 0.497698 -0.935894 -0.692611 -0.243283 +0.000000
182     20      93      M   1    0     0     0.000000 0.499299 -1.051045 -0.616113 -0.434932 +0.000000
183     20      111     F   1    1     1     0.000000 0.495095 +1.100201 +0.585232 +0.514968 +0.000000
184     20      111     M   1    5     5     0.000000 0.505906 +1.358944 +1.551210 -0.192265 +0.000000
185     20      52      M   1    0     0     0.000000 0.499299 +1.325415 +1.369354 -0.043939 +0.000000
186     20      52      F   1    0     2     0.000000 0.503804 +0.391428 +0.277236 +0.114191 +0.000000
187     20      85      M   1    0     0     0.000000 0.505606 -1.740108 -1.509857 -0.230251 +0.000000
188     20      85      M   1    4     6     0.000000 0.494895 +0.652949 +1.083083 -0.430134 +0.000000
189     20      108     F   1    1     1     0.000000 0.495195 -0.259039 +0.038836 -0.297875 +0.000000
190     20      108     M   1    0     0     0.000000 0.500100 -0.046062 +0.406886 -0.452948 +0.000000
191     12      28      M   1    0     0     0.000000 0.489990 -0.442678 -0.068045 -0.374632 +0.000000
192     12      28      M   1    0     0     0.000000 0.502202 -0.425752 -0.589466 +0.163714 +0.000000
193     12      42      F   1    1     1     0.000000 0.506206 -0.138480 +0.001397 -0.139877 +0.000000
194     12      42      M   1    0     0     0.000000 0.501301 +0.428695 +0.060327 +0.368368 +0.000000
195     12      22      M   1    3     7     0.000000 0.499499 -0.760766 -1.122967 +0.362201 +0.000000
196     12      22      M   1    4     6     0.000000 0.497598 +2.154605 +1.935257 +0.219347 +0.000000
197     12      60      M   1    2     8     0.000000 0.501201 +0.907976 +0.573979 +0.333997 +0.000000
198     12      60      M   1    0     0     0.000000 0.490891 +0.226969 +0.136912 +0.090057 +0.000000
199     12      51      M   1    0     0     0.000000 0.498899 -0.199582 -0.627319 +0.427737 +0.000000
200     12      51      F   1    1     1     0.000000 0.500501 +2.973347 +2.546479 +0.426868 +0.000000
201     7       45      M   1    0     0     0.000000 0.506206 +1.357586 +1.241900 +0.115686 +0.000000
202     7       45      F   1    0     2     0.000000 0.501702 -0.495920 -0.469779 -0.026141 +0.000000
203     7       70      F   1    1     1     0.000000 0.488689 +0.534574 +0.595459 -0.060885 +0.000000
204     7       70      M   1    0     0     0.000000 0.500200 +1.287834 +0.844594 +0.443240 +0.000000
205     7       81      M   1    0     0     0.000000 0.487588 -0.604827 -0.162248 -0.442579 +0.000000
206     7       81      M   1    0     0     0.000000 0.502102 +0.319267 +0.439789 -0.120522 +0.000000
207     7       29      M   1    0     0     0.000000 0.500000 +0.133595 +0.087327 +0.046267 +0.000000
208     7       29      M   1    0     0     0.000000 0.499199 -0.240631 -0.150088 -0.090543 +0.000000
209     7       44      F   1    0     2     0.000000 0.488088 +1.272146 +0.988256 +0.283890 +0.000000
210     7       44      F   1    1     1     0.000000 0.502402 -0.225591 -0.383029 +0.157439 +0.000000
211     3       84      M   1    0     0     0.000000 0.498599 +1.116707 +1.465904 -0.349197 +0.000000
212     3       84      F   1    0     2     0.000000 0.498098 -0.757092 -0.219663 -0.537429 +0.000000
213     3       91      F   1    1     1     0.000000 0.503003 -0.654668 -0.866601 +0.211933 +0.000000
214     3       91      M   1    0     0     0.000000 0.499199 +0.740038 +0.888176 -0.148139 +0.000000
215     3       64      F   1    2     0     0.000000 0.509610 -1.013094 -0.943883 -0.069211 +0.000000
216     3       64      F   1    1     1     0.000000 0.501502 -1.807039 -0.889618 -0.917420 +0.000000
217     3       92      M   1    7     3     0.000000 0.502603 +0.930642 +1.424624 -0.493982 +0.000000
218     3       92      M   1    0     0     0.000000 0.520220 -0.810605 -0.549860 -0.260745 +0.000000
219     3       87      M   1    0     0     0.000000 0.503303 +1.375810 +1.524798 -0.148988 +0.000000
220     3       87      M   1    0     0     0.000000 0.491592 -0.212011 -0.284668 +0.072657 +0.000000
221     15      77      F   1    2     0     0.000000 0.506306 -1.597802 -1.539027 -0.058775 +0.000000
222     15      77      F   1    1     1     0.000000 0.495996 +0.549114 +0.683767 -0.134654 +0.000000
223     15      115     F   1    2     0     0.000000 0.509710 +0.646828 +0.623782 +0.023046 +0.000000
224     15      115     M   1    0     0     0.000000 0.503604 -1.166816 -0.969603 -0.197213 +0.000000
225     15      99      M   1    5     5     0.000000 0.494795 +0.717686 +0.783496 -0.065810 +0.000000
226     15      99      F   1    2     0     0.000000 0.495796 -1.332024 -0.911402 -0.420622 +0.000000
227     15      55      M   1    0     0     0.000000 0.503103 -0.823027 -0.619719 -0.203308 +0.000000
228     15      55      M   1    0     0     0.000000 0.501602 -1.480272 -1.162516 -0.317756 +0.000000
229     15      62      F   1    2     0     0.000000 0.496396 -1.154333 -0.821599 -0.332734 +0.000000
230     15      62      F   1    2     0     0.000000 0.508108 +0.298448 +0.561633 -0.263185 +0.000000
231     13      114     F   1    0     2     0.000000 0.492192 -0.033382 -0.250856 +0.217475 +0.000000
232     13      114     F   1    1     1     0.000000 0.505005 -0.799765 -0.815166 +0.015401 +0.000000
233     13      39      F   1    2     0     0.000000 0.498899 -0.224221 -0.031502 -0.192719 +0.000000
234     13      39      F   1    1     1     0.000000 0.499800 -0.911838 -0.685189 -0.226648 +0.000000
235     13      107     M   1    0     0     0.000000 0.500901 -0.801214 -0.680222 -0.120991 +0.000000
236     13      107     F   1    0     2     0.000000 0.498999 -0.048640 -0.299016 +0.250376 +0.000000
237     13      83      M   1    0     0     0.000000 0.504805 -0.940119 -0.426130 -0.513988 +0.000000
238     13      83      M   1    0     0     0.000000 0.496797 +0.193339 +0.218441 -0.025102 +0.000000
239     13      66      F   1    0     2     0.000000 0.500000 -0.310120 -0.065849 -0.244271 +0.000000
240     13      66      F   1    0     2     0.000000 0.510511 -0.294224 -0.067953 -0.226271 +0.000000
241     14      54      M   1    0     0     0.000000 0.494995 +0.958510 +0.888414 +0.070095 +0.000000
242     14      54      F   1    1     1     0.000000 0.499499 -0.887817 -0.997118 +0.109301 +0.000000
243     14      23      M   1    0     0     0.000000 0.497798 +0.486173 -0.058978 +0.545150 +0.000000
244     14      23      M   1    0     0     0.000000 0.502202 +1.171953 +0.814325 +0.357628 +0.000000
245     14      47      M   1    0     0     0.000000 0.502202 +1.392204 +1.310491 +0.081713 +0.000000
246     14      47      F   1    0     2     0.000000 0.495395 -1.316166 -1.331062 +0.014896 +0.000000
247     14      58      F   1    1     1     0.000000 0.500200 +0.416917 +0.450931 -0.034015 +0.000000
248     14      58      F   1    1     1     0.000000 0.499700 -0.346702 -0.513574 +0.166872 +0.000000
249     14      90      F   1    2     0     0.000000 0.490991 +0.502788 +0.034093 +0.468695 +0.000000
250     14      90      M   1    0     0     0.000000 0.498198 +0.060986 +0.119370 -0.058384 +0.000000
251     6       74      M   1    0     0     0.000000 0.496396 +0.957650 +1.079695 -0.122046 +0.000000
252     6       74      F   1    0     2     0.000000 0.498899 -0.124006 +0.110042 -0.234048 +0.000000
253     6       116     M   1    0     0     0.000000 0.497097 -0.733781 -0.409534 -0.324248 +0.000000
254     6       116     F   1    2     0     0.000000 0.501201 -1.132497 -0.964229 -0.168269 +0.000000
255     6       98      M   1    0     0     0.000000 0.504304 -0.360597 +0.412661 -0.773258 +0.000000
256     6       98      F   1    1     1     0.000000 0.495295 -0.726339 -0.038682 -0.687658 +0.000000
257     6       63      M   1    0     0     0.000000 0.501301 -1.231752 -0.820455 -0.411297 +0.000000
258     6       63      F   1    1     1     0.000000 0.502002 -1.845294 -2.347531 +0.502237 +0.000000
259     6       75      M   1    0     0     0.000000 0.495896 -0.762979 -0.965547 +0.202568 +0.000000
260     6       75      F   1    0     2     0.000000 0.505706 +0.256217 +0.254961 +0.001256 +0.000000
261     5       21      M   1    0     0     0.000000 0.504805 -0.198353 -0.602601 +0.404248 +0.000000
262     5       21      F   1    2     0     0.000000 0.492092 -0.681770 -0.654424 -0.027345 +0.000000
263     5       106     M   1    0     0     0.000000 0.491992 +0.123233 -0.524892 +0.648125 +0.000000
264     5       106     F   1    1     1     0.000000 0.496697 -0.267218 -0.363434 +0.096216 +0.000000
265     5       112     F   1    1     1     0.000000 0.512212 +1.055165 +0.982030 +0.073136 +0.000000
266     5       112     F   1    1     1     0.000000 0.493093 +0.739196 +0.394763 +0.344433 +0.000000
267     5       113     M   1    8     2     0.000000 0.504605 +1.506503 +1.920264 -0.413762 +0.000000
268     5       113     M   1    0     0     0.000000 0.499399 +0.978708 +1.121833 -0.143125 +0.000000
269     5       76      F   1    2     0     0.000000 0.494094 +0.549607 +0.534608 +0.014999 +0.000000
270     5       76      M   1    0     0     0.000000 0.505506 -0.593027 -0.518329 -0.074698 +0.000000
271     9       33      F   1    2     0     0.000000 0.490490 +1.303665 +1.096665 +0.207000 +0.000000
272     9       33      M   1    0     0     0.000000 0.498999 +3.129593 +2.374338 +0.755255 +0.000000
273     9       50      M   1    0     0     0.000000 0.492693 -0.740667 -0.862325 +0.121658 +0.000000
274     9       50      M   1    0     0     0.000000 0.491291 -0.776222 -1.023650 +0.247428 +0.000000
275     9       102     F   1    2     0     0.000000 0.507508 -1.409384 -1.721915 +0.312530 +0.000000
276     9       102     F   1    1     1     0.000000 0.498098 +2.603481 +2.475931 +0.127550 +0.000000
277     9       100     F   1    1     1     0.000000 0.492893 +0.303597 -0.028262 +0.331858 +0.000000
278     9       100     M   1    0     0     0.000000 0.497397 +0.059026 -0.460849 +0.519875 +0.000000
279     9       56      M   1    8     2     0.000000 0.507808 -1.345881 -0.941654 -0.404227 +0.000000
280     9       56      F   1    1     1     0.000000 0.498498 -0.186812 -0.332267 +0.145456 +0.000000
281     4       41      M   1    0     0     0.000000 0.495596 +0.138877 +0.338276 -0.199399 +0.000000
282     4       41      F   1    1     1     0.000000 0.501301 +0.051304 -0.023233 +0.074537 +0.000000
283     4       82      F   1    1     1     0.000000 0.506807 +0.024986 +0.206004 -0.181018 +0.000000
284     4       82      M   1    3     7     0.000000 0.496597 -0.302288 -0.726696 +0.424409 +0.000000
285     4       95      M   1    0     0     0.000000 0.501902 -0.026569 -0.236093 +0.209525 +0.000000
286     4       95      F   1    1     1     0.000000 0.491592 +0.170988 -0.018764 +0.189752 +0.000000
287     4       89      F   1    1     1     0.000000 0.496396 -0.149902 -0.114950 -0.034951 +0.000000
288     4       89      M   1    0     0     0.000000 0.491391 +0.479909 +0.455679 +0.024230 +0.000000
289     4       53      M   1    0     0     0.000000 0.500100 +1.224754 +1.491598 -0.266844 +0.000000
290     4       53      F   1    1     1     0.000000 0.505005 +1.429396 +1.242290 +0.187106 +0.000000
291     16      67      M   1    0     0     0.000000 0.502803 -0.491226 -0.365034 -0.126192 +0.000000
292     16      67      F   1    1     1     0.000000 0.500400 -1.012617 -0.959662 -0.052955 +0.000000
293     16      86      F   1    2     0     0.000000 0.496897 -1.420503 -1.199833 -0.220671 +0.000000
294     16      86      F   1    0     2     0.000000 0.499700 -1.679274 -1.357308 -0.321966 +0.000000
295     16      120     M   1    0     0     0.000000 0.500501 -0.698062 -0.457243 -0.240819 +0.000000
296     16      120     F   1    1     1     0.000000 0.490190 +1.231042 +1.374372 -0.143330 +0.000000
297     16      49      F   1    1     1     0.000000 0.492392 -0.699820 -0.921116 +0.221296 +0.000000
298     16      49      M   1    0     0     0.000000 0.503704 +0.419090 +0.333886 +0.085204 +0.000000
299     16      61      M   1    0     0     0.000000 0.498699 +1.043229 +0.719860 +0.323369 +0.000000
300     16      61      M   1    0     0     0.000000 0.498799 -1.887695 -1.683026 -0.204669 +0.000000
301     10      119     F   1    1     1     0.000000 0.501001 +0.059570 -0.770461 +0.830031 +0.000000
302     10      119     M   1    0     0     0.000000 0.499900 +0.234733 -0.666186 +0.900919 +0.000000
303     10      96      F   1    2     0     0.000000 0.497297 +0.693466 +0.374139 +0.319327 +0.000000
304     10      96      F   1    1     1     0.000000 0.504004 +1.234237 +0.438062 +0.796174 +0.000000
305     10      105     F   1    0     2     0.000000 0.505806 -0.012904 -0.538016 +0.525113 +0.000000
306     10      105     M   1    6     4     0.000000 0.506306 -1.050396 -0.927965 -0.122431 +0.000000
307     10      31      M   1    0     0     0.000000 0.498699 +0.988754 +0.932713 +0.056041 +0.000000
308     10      31      F   1    0     2     0.000000 0.504104 +0.138542 +0.311612 -0.173069 +0.000000
309     10      46      M   1    5     5     0.000000 0.490490 +0.051300 -0.742120 +0.793420 +0.000000
310     10      46      M   1    0     0     0.000000 0.500501 +0.041751 -0.734165 +0.775916 +0.000000
311     8       34      M   1    0     0     0.000000 0.497497 +1.273916 +1.164524 +0.109392 +0.000000
312     8       34      F   1    1     1     0.000000 0.498599 +0.621992 +0.572180 +0.049812 +0.000000
313     8       32      F   1    1     1     0.000000 0.496296 -1.197833 -0.487592 -0.710241 +0.000000
314     8       32      F   1    1     1     0.000000 0.496096 -0.950185 -0.964557 +0.014373 +0.000000
315     8       72      M   1    0     0     0.000000 0.502703 -0.338258 -0.226824 -0.111434 +0.000000
316     8       72      F   1    1     1     0.000000 0.498899 -0.832660 -0.606147 -0.226513 +0.000000
317     8       57      M   1    0     0     0.000000 0.504104 +0.881490 +0.784590 +0.096900 +0.000000
318     8       57      F   1    1     1     0.000000 0.493093 -2.007626 -1.806328 -0.201298 +0.000000
319     8       26      F   1    2     0     0.000000 0.503604 +0.952312 +1.095895 -0.143583 +0.000000
320     8       26      F   1    1     1     0.000000 0.493694 -0.998476 -0.847199 -0.151277 +0.000000
321     309     203     F   2    1     1     0.000000 0.500100 -0.402344 -0.939744 +0.537400 +0.000000
322     309     203     M   2    0     0     0.000000 0.498298 +1.566058 +1.206387 +0.359671 +0.000000
323     309     239     F   2    2     0     0.000000 0.503804 +1.380124 +1.467667 -0.087542 +0.000000
324     309     239     F   2    0     2     0.000000 0.508408 -0.025321 -0.662948 +0.637626 +0.000000
325     309     168     M   2    0     0     0.000000 0.486186 -1.413055 -1.382634 -0.030421 +0.000000
326     309     168     M   2    6     4     0.000000 0.498298 +1.020858 +0.966470 +0.054388 +0.000000
327     309     232     F   2    0     2     0.000000 0.503604 +0.859828 +0.429720 +0.430108 +0.000000
328     309     232     M   2    0     0     0.000000 0.499700 +0.062545 +0.049585 +0.012960 +0.000000
329     309     283     M   2    5     5     0.000000 0.493293 +0.238355 +0.097329 +0.141025 +0.000000
330     309     283     F   2    1     1     0.000000 0.501602 +0.917990 +0.605354 +0.312637 +0.000000
331     144     240     F   2    0     2     0.000000 0.505906 -1.620088 -1.036500 -0.583588 +0.000000
332     144     240     F   2    1     1     0.000000 0.511612 +0.839697 +0.662163 +0.177534 +0.000000
333     144     271     M   2    0     0     0.000000 0.510110 -1.500939 -1.570670 +0.069732 +0.000000
334     144     271     M   2    0     0     0.000000 0.499900 -0.273805 -0.422607 +0.148802 +0.000000
335     144     249     M   2    6     4     0.000000 0.489289 +0.502474 +0.802129 -0.299656 +0.000000
336     144     249     M   2    0     0     0.000000 0.496597 +0.685520 +0.272496 +0.413024 +0.000000
337     144     303     M   2    0     0     0.000000 0.496396 -0.427775 -0.439293 +0.011518 +0.000000
338     144     303     M   2    7     3     0.000000 0.502302 +0.325465 +0.460508 -0.135043 +0.000000
339     144     176     M   2    4     6     0.000000 0.496496 -0.506203 -0.443097 -0.063105 +0.000000
340     144     176     M   2    0     0     0.000000 0.496797 -0.917896 -0.903702 -0.014194 +0.000000
341     169     316     F   2    0     2     0.000000 0.496296 +0.520271 +0.107217 +0.413054 +0.000000
342     169     316     M   2    0     0     0.000000 0.501902 +0.531222 +0.590612 -0.059390 +0.000000
343     169     145     M   2    0     0     0.000000 0.490090 -0.275262 -0.244566 -0.030696 +0.000000
344     169     145     M   2    0     0     0.000000 0.495095 +1.298529 +1.154861 +0.143668 +0.000000
345     169     305     F   2    1     1     0.000000 0.499399 +0.300384 +0.168492 +0.131892 +0.000000
346     169     305     F   2    1     1     0.000000 0.500901 +2.037655 +2.013174 +0.024481 +0.000000
347     169     183     M   2    0     0     0.000000 0.504705 +0.600683 +0.258014 +0.342668 +0.000000
348     169     183     F   2    1     1     0.000000 0.500601 -0.131128 -0.483305 +0.352178 +0.000000
349     169     314     F   2    1     1     0.000000 0.484785 -0.680630 -1.087098 +0.406467 +0.000000
350     169     314     M   2    0     0     0.000000 0.500501 -0.045608 +0.236770 -0.282378 +0.000000
351     155     159     F   2    2     0     0.125000 0.569069 -1.051488 -1.294558 +0.243069 +0.000000
352     155     159     F   2    0     2     0.125000 0.574675 +1.772316 +1.680206 +0.092110 +0.000000
353     155     174     M   2    0     0     0.000000 0.498599 +1.520564 +0.888696 +0.631868 +0.000000
354     155     174     M   2    0     0     0.000000 0.493694 -0.885568 -1.202123 +0.316554 +0.000000
355     155     142     M   2    5     5     0.000000 0.493193 +0.875062 +0.511442 +0.363620 +0.000000
356     155     142     M   2    5     5     0.000000 0.494394 +1.054988 +1.325865 -0.270877 +0.000000
357     155     319     M   2    0     0     0.000000 0.509409 -0.452803 -0.459521 +0.006718 +0.000000
358     155     319     M   2    0     0     0.000000 0.510010 +0.486205 +0.653108 -0.166903 +0.000000
359     155     266     M   2    0     0     0.000000 0.502002 -0.515620 -1.014723 +0.499103 +0.000000
360     155     266     F   2    2     0     0.000000 0.501902 +0.364490 +0.199777 +0.164713 +0.000000
361     279     221     M   2    0     0     0.000000 0.494895 -0.505137 -0.388251 -0.116886 +0.000000
362     279     221     M   2    5     5     0.000000 0.495495 +0.789484 +1.198148 -0.408664 +0.000000
363     279     276     F   2    1     1     0.125000 0.510310 -0.421992 -0.321284 -0.100708 +0.000000
364     279     276     M   2    5     5     0.125000 0.556557 +0.855438 +0.827879 +0.027559 +0.000000
365     279     230     M   2    3     7     0.000000 0.496597 +1.157518 +1.220873 -0.063355 +0.000000
366     279     230     M   2    0     0     0.000000 0.497998 +0.167201 +0.156803 +0.010399 +0.000000
367     279     265     M   2    0     0     0.000000 0.493994 -0.163529 +0.163066 -0.326595 +0.000000
368     279     265     F   2    1     1     0.000000 0.498699 -0.206873 -0.011855 -0.195018 +0.000000
369     279     121     M   2    0     0     0.000000 0.498498 +0.463105 +0.758690 -0.295585 +0.000000
370     279     121     M   2    0     0     0.000000 0.495596 +0.290698 +0.322851 -0.032153 +0.000000
371     188     213     F   2    1     1     0.000000 0.494394 -0.769569 -0.749629 -0.019940 +0.000000
372     188     213     M   2    0     0     0.000000 0.502903 -1.086638 -0.772143 -0.314494 +0.000000
373     188     193     M   2    0     0     0.000000 0.500100 +0.843358 +1.086785 -0.243427 +0.000000
374     188     193     F   2    0     2     0.000000 0.498298 -0.674817 -0.295022 -0.379794 +0.000000
375     188     297     F   2    1     1     0.000000 0.490791 -1.114765 -1.279752 +0.164987 +0.000000
376     188     297     M   2    0     0     0.000000 0.492392 -1.116027 -1.010545 -0.105482 +0.000000
377     188     286     M   2    0     0     0.000000 0.497898 +0.397104 +0.597141 -0.200037 +0.000000
378     188     286     F   2    1     1     0.000000 0.498398 +0.120747 +0.369620 -0.248873 +0.000000
379     188     186     F   2    0     2     0.125000 0.581281 +1.689864 +1.838784 -0.148920 +0.000000
380     188     186     F   2    1     1     0.125000 0.605506 -0.191476 +0.022713 -0.214189 +0.000000
381     217     275     M   2    0     0     0.000000 0.492092 -0.558096 -0.841277 +0.283180 +0.000000
382     217     275     M   2    4     6     0.000000 0.501101 -0.229850 -0.137803 -0.092047 +0.000000
383     217     140     M   2    0     0     0.000000 0.505205 -2.023886 -1.699983 -0.323904 +0.000000
384     217     140     F   2    0     2     0.000000 0.502202 -1.709797 -1.170170 -0.539627 +0.000000
385     217     293     M   2    5     5     0.000000 0.509009 -2.179727 -1.987652 -0.192074 +0.000000
386     217     293     M   2    0     0     0.000000 0.504404 +0.749140 +1.119898 -0.370757 +0.000000
387     217     313     F   2    1     1     0.000000 0.491992 +0.490990 +1.151602 -0.660613 +0.000000
388     217     313     M   2    0     0     0.000000 0.490791 -2.584897 -1.810374 -0.774523 +0.000000
389     217     247     M   2    0     0     0.000000 0.491291 -0.194451 +0.043104 -0.237555 +0.000000
390     217     247     F   2    1     1     0.000000 0.495696 -0.252250 +0.141640 -0.393890 +0.000000
391     122     209     F   2    1     1     0.000000 0.487788 -1.685353 -1.580525 -0.104828 +0.000000
392     122     209     F   2    2     0     0.000000 0.495195 +0.330820 +0.284972 +0.045848 +0.000000
393     122     189     M   2    5     5     0.000000 0.495996 +0.742324 +0.800437 -0.058113 +0.000000
394     122     189     F   2    2     0     0.000000 0.503003 +1.101206 +1.266727 -0.165521 +0.000000
395     122     254     M   2    0     0     0.000000 0.487988 +0.568307 +0.394626 +0.173681 +0.000000
396     122     254     M   2    0     0     0.000000 0.503203 -0.835123 -0.882882 +0.047759 +0.000000
397     122     282     M   2    5     5     0.000000 0.495295 +0.014429 -0.301078 +0.315506 +0.000000
398     122     282     F   2    2     0     0.000000 0.493694 -1.211540 -0.472449 -0.739090 +0.000000
399     122     177     F   2    0     2     0.000000 0.500701 +2.179007 +1.976525 +0.202482 +0.000000
400     122     177     F   2    1     1     0.000000 0.497698 -0.383290 -0.544485 +0.161195 +0.000000
401     123     287     M   2    6     4     0.000000 0.499700 +0.706795 +0.206291 +0.500503 +0.000000
402     123     287     F   2    0     2     0.000000 0.505405 +1.652079 +1.338394 +0.313685 +0.000000
403     123     181     M   2    0     0     0.000000 0.508208 +0.457948 +0.188031 +0.269918 +0.000000
404     123     181     F   2    2     0     0.000000 0.498999 +1.006941 +1.013995 -0.007054 +0.000000
405     123     146     F   2    1     1     0.000000 0.492092 -0.202966 -0.689320 +0.486354 +0.000000
406     123     146     M   2    0     0     0.000000 0.491291 -1.460453 -0.951701 -0.508752 +0.000000
407     123     179     F   2    0     2     0.000000 0.504605 -0.119315 -0.060323 -0.058992 +0.000000
408     123     179     F   2    2     0     0.000000 0.503303 +1.070614 +1.182833 -0.112220 +0.000000
409     123     200     M   2    0     0     0.000000 0.501802 -0.512154 -1.176106 +0.663952 +0.000000
410     123     200     F   2    1     1     0.000000 0.498799 +0.894408 +0.724241 +0.170167 +0.000000
411     306     320     F   2    2     0     0.000000 0.505506 -0.648656 -0.750587 +0.101931 +0.000000
412     306     320     M   2    0     0     0.000000 0.505305 -0.176500 -0.151330 -0.025170 +0.000000
413     306     280     M   2    0     0     0.000000 0.498699 +0.711765 +0.537855 +0.173910 +0.000000
414     306     280     F   2    2     0     0.000000 0.504805 -0.300421 +0.087786 -0.388207 +0.000000
415     306     242     M   2    0     0     0.000000 0.505606 +0.664456 +0.157727 +0.506729 +0.000000
416     306     242     F   2    1     1     0.000000 0.498098 -0.929614 -0.672893 -0.256721 +0.000000
417     306     262     M   2    0     0     0.000000 0.503704 -0.325020 -0.056520 -0.268500 +0.000000
418     306     262     M   2    0     0     0.000000 0.502603 +0.097082 +0.251931 -0.154849 +0.000000
419     306     222     M   2    0     0     0.000000 0.500300 -0.900115 -0.863743 -0.036372 +0.000000
420     306     222     F   2    1     1     0.000000 0.505205 -2.641058 -2.436834 -0.204224 +0.000000
421     284     229     M   2    0     0     0.000000 0.505205 -1.504101 -1.415337 -0.088764 +0.000000
422     284     229     M   2    0     0     0.000000 0.505005 -0.571610 -0.385044 -0.186566 +0.000000
423     284     202     F   2    2     0     0.000000 0.499800 +0.967514 +0.646556 +0.320958 +0.000000
424     284     202     F   2    1     1     0.000000 0.496196 +1.570154 +1.725724 -0.155570 +0.000000
425     284     231     F   2    2     0     0.000000 0.505806 +2.017877 +1.437790 +0.580087 +0.000000
426     284     231     F   2    1     1     0.000000 0.502302 +0.064416 -0.505173 +0.569590 +0.000000
427     284     277     F   2    1     1     0.000000 0.505305 +0.358615 +0.090393 +0.268222 +0.000000
428     284     277     M   2    0     0     0.000000 0.497898 -0.233476 -0.792873 +0.559396 +0.000000
429     284     164     F   2    2     0     0.000000 0.506707 -0.656413 -0.902779 +0.246366 +0.000000
430     284     164     F   2    1     1     0.000000 0.506006 -0.112372 -0.260251 +0.147879 +0.000000
431     195     161     F   2    1     1     0.000000 0.508408 -0.578297 -0.655962 +0.077666 +0.000000
432     195     161     F   2    2     0     0.000000 0.508609 +0.593146 +0.421541 +0.171605 +0.000000
433     195     258     M   2    4     6     0.000000 0.506206 -1.257645 -1.572008 +0.314363 +0.000000
434     195     258     F   2    1     1     0.000000 0.496597 -0.221997 -0.224305 +0.002308 +0.000000
435     195     304     F   2    1     1     0.000000 0.496897 +0.449365 -0.441197 +0.890562 +0.000000
436     195     304     M   2    5     5     0.000000 0.496096 +3.265942 +2.506044 +0.759898 +0.000000
437     195     308     F   2    0     2     0.000000 0.503904 +1.405970 +0.994188 +0.411783 +0.000000
438     195     308     F   2    2     0     0.000000 0.500701 +0.974635 +0.940606 +0.034029 +0.000000
439     195     210     F   2    1     1     0.000000 0.497197 +0.823544 +0.480185 +0.343359 +0.000000
440     195     210     M   2    0     0     0.000000 0.492893 +0.565501 +0.663584 -0.098083 +0.000000
441     196     162     F   2    1     1     0.000000 0.499800 -1.144059 -1.188044 +0.043985 +0.000000
442     196     162     F   2    1     1     0.000000 0.499299 +2.319809 +2.009203 +0.310606 +0.000000
443     196     173     M   2    4     6     0.000000 0.505005 +0.217631 -0.385931 +0.603562 +0.000000
444     196     173     F   2    1     1     0.000000 0.494595 +0.421988 +0.131868 +0.290120 +0.000000
445     196     234     F   2    0     2     0.000000 0.500701 -0.316174 +0.083501 -0.399675 +0.000000
446     196     234     M   2    0     0     0.000000 0.501602 -0.977053 -0.948981 -0.028072 +0.000000
447     196     248     M   2    0     0     0.000000 0.495195 +1.220027 +1.216063 +0.003964 +0.000000
448     196     248     F   2    1     1     0.000000 0.499600 +0.862147 +0.800238 +0.061909 +0.000000
449     196     296     M   2    0     0     0.000000 0.494294 +1.026485 +1.265838 -0.239353 +0.000000
450     196     296     F   2    1     1     0.000000 0.496396 -1.937713 -1.539457 -0.398257 +0.000000
451     132     216     F   2    2     0     0.000000 0.493594 -0.255200 +0.519537 -0.774737 +0.000000
452     132     216     M   2    0     0     0.000000 0.500200 -1.197931 -0.102948 -1.094983 +0.000000
453     132     153     F   2    1     1     0.000000 0.500100 +0.345916 +0.587044 -0.241128 +0.000000
454     132     153     M   2    0     0     0.000000 0.500701 -0.666234 -0.538458 -0.127776 +0.000000
455     132     294     F   2    0     2     0.000000 0.500501 +0.386337 +0.781537 -0.395200 +0.000000
456     132     294     F   2    1     1     0.000000 0.492092 -1.017421 -0.405606 -0.611815 +0.000000
457     132     226     M   2    0     0     0.000000 0.498398 -0.681179 -0.592701 -0.088478 +0.000000
458     132     226     M   2    0     0     0.000000 0.488188 +0.033779 +0.699506 -0.665726 +0.000000
459     132     160     M   2    0     0     0.000000 0.497297 +0.537332 +1.144639 -0.607307 +0.000000
460     132     160     M   2    5     5     0.000000 0.502803 +0.418280 +0.645860 -0.227579 +0.000000
461     197     129     F   2    1     1     0.000000 0.504705 +1.032024 +0.842934 +0.189090 +0.000000
462     197     129     F   2    2     0     0.000000 0.494795 +0.361162 -0.104794 +0.465956 +0.000000
463     197     127     M   2    0     0     0.000000 0.503704 -1.182561 -1.230817 +0.048256 +0.000000
464     197     127     F   2    1     1     0.000000 0.496797 -0.591262 -0.953608 +0.362345 +0.000000
465     197     246     F   2    1     1     0.000000 0.494695 -0.629699 -0.927336 +0.297636 +0.000000
466     197     246     F   2    1     1     0.000000 0.503504 +0.726584 +0.596528 +0.130056 +0.000000
467     197     312     M   2    0     0     0.000000 0.494194 -0.531552 -0.654862 +0.123310 +0.000000
468     197     312     F   2    1     1     0.000000 0.499700 +0.007314 -0.313991 +0.321305 +0.000000
469     197     260     F   2    0     2     0.000000 0.502102 -0.166330 -0.226244 +0.059915 +0.000000
470     197     260     F   2    1     1     0.000000 0.500300 +0.847275 +0.564525 +0.282749 +0.000000
471     184     126     F   2    2     0     0.000000 0.503103 -0.076972 +0.062639 -0.139610 +0.000000
472     184     126     F   2    1     1     0.000000 0.502503 -0.803393 -0.393704 -0.409689 +0.000000
473     184     138     M   2    0     0     0.000000 0.507608 -0.117992 +0.573445 -0.691437 +0.000000
474     184     138     M   2    0     0     0.000000 0.503203 -1.429960 -0.587218 -0.842743 +0.000000
475     184     133     F   2    0     2     0.000000 0.496697 -0.534159 -0.120539 -0.413619 +0.000000
476     184     133     M   2    0     0     0.000000 0.497598 +0.063224 +0.773120 -0.709897 +0.000000
477     184     175     M   2    0     0     0.000000 0.491391 +1.369562 +1.459089 -0.089527 +0.000000
478     184     175     F   2    1     1     0.000000 0.497197 +0.259132 +0.519129 -0.259997 +0.000000
479     184     157     M   2    0     0     0.000000 0.503103 -1.876137 -1.849314 -0.026823 +0.000000
480     184     157     F   2    2     0     0.000000 0.504905 -1.980968 -1.535456 -0.445512 +0.000000
481     180     166     F   2    1     1     0.000000 0.500300 +0.919291 +0.420917 +0.498374 +0.000000
482     180     166     F   2    0     2     0.000000 0.496196 -0.427965 -1.073128 +0.645163 +0.000000
483     180     158     F   2    0     2     0.000000 0.498398 +1.310381 +1.027389 +0.282992 +0.000000
484     180     158     F   2    0     2     0.000000 0.504705 +1.075818 +1.016466 +0.059352 +0.000000
485     180     318     M   2    0     0     0.000000 0.512412 -0.053797 -0.198055 +0.144258 +0.000000
486     180     318     F   2    1     1     0.000000 0.510110 +0.579482 +0.286377 +0.293105 +0.000000
487     180     134     F   2    2     0     0.000000 0.505205 -0.395049 -0.293511 -0.101538 +0.000000
488     180     134     F   2    1     1     0.000000 0.502202 +0.110333 +0.009664 +0.100670 +0.000000
489     180     212     F   2    1     1     0.000000 0.505806 -1.324780 -1.033439 -0.291341 +0.000000
490     180     212     F   2    1     1     0.000000 0.501001 +0.937497 +1.136566 -0.199068 +0.000000
491     267     269     M   2    0     0     0.125000 0.517718 -0.151536 +0.229808 -0.381345 +0.000000
492     267     269     M   2    0     0     0.125000 0.545646 -1.690373 -1.725071 +0.034698 +0.000000
493     267     215     M   2    0     0     0.000000 0.491992 -0.364103 +0.024711 -0.388813 +0.000000
494     267     215     M   2    0     0     0.000000 0.500501 -0.666188 -0.415669 -0.250518 +0.000000
495     267     233     M   2    0     0     0.000000 0.498699 +0.446517 +0.644412 -0.197895 +0.000000
496     267     233     M   2    0     0     0.000000 0.498398 -0.768859 -0.573564 -0.195295 +0.000000
497     267     264     F   2    2     0     0.125000 0.561962 +0.505577 +0.341462 +0.164115 +0.000000
498     267     264     M   2    0     0     0.125000 0.562863 -0.406179 +0.062296 -0.468475 +0.000000
499     267     256     F   2    1     1     0.000000 0.500300 -1.733868 -0.982694 -0.751174 +0.000000
500     267     256     M   2    0     0     0.000000 0.497798 -0.958679 -0.191359 -0.767320 +0.000000
501     225     141     M   2    6     4     0.000000 0.496597 +0.721555 +0.898079 -0.176524 +0.000000
502     225     141     F   2    0     2     0.000000 0.501301 +0.928242 +1.544491 -0.616249 +0.000000
503     225     290     M   2    0     0     0.000000 0.505105 -1.550460 -1.677363 +0.126903 +0.000000
504     225     290     F   2    1     1     0.000000 0.499299 +1.077660 +0.936679 +0.140980 +0.000000
505     225     252     F   2    1     1     0.000000 0.497998 -0.584889 -0.055845 -0.529044 +0.000000
506     225     252     F   2    1     1     0.000000 0.503403 +2.678534 +2.507817 +0.170717 +0.000000
507     225     301     M   2    0     0     0.000000 0.499199 +1.028109 +0.781488 +0.246621 +0.000000
508     225     301     F   2    0     2     0.000000 0.489990 +2.406484 +1.742220 +0.664264 +0.000000
509     225     139     M   2    0     0     0.000000 0.500100 +0.698687 +0.837389 -0.138702 +0.000000
510     225     139     M   2    0     0     0.000000 0.501802 -1.436336 -1.473553 +0.037217 +0.000000
511     178     292     F   2    2     0     0.000000 0.501902 +2.236817 +1.912510 +0.324307 +0.000000
512     178     292     M   2    0     0     0.000000 0.500100 +2.186636 +2.006270 +0.180365 +0.000000
513     178     223     M   2    0     0     0.000000 0.492492 -0.755381 -0.466544 -0.288837 +0.000000
514     178     223     M   2    0     0     0.000000 0.494695 -1.686764 -1.891733 +0.204969 +0.000000
515     178     167     F   2    1     1     0.000000 0.503403 +0.653655 +1.117995 -0.464340 +0.000000
516     178     167     F   2    1     1     0.000000 0.498599 -0.171156 -0.123793 -0.047363 +0.000000
517     178     236     F   2    0     2     0.000000 0.502603 +0.962424 +1.295357 -0.332933 +0.000000
518     178     236     F   2    1     1     0.000000 0.495896 +0.374725 +0.632620 -0.257895 +0.000000
519     178     125     M   2    0     0     0.000000 0.505506 -0.577537 -0.362535 -0.215002 +0.000000
520     178     125     M   2    0     0     0.000000 0.494695 +1.018330 +1.256595 -0.238264 +0.000000
521     329     424     M   3    0     0     0.062500 0.524324 +3.049485 +2.808694 +0.240791 +0.000000
522     329     424     F   3    2     0     0.062500 0.518218 +0.421860 +0.278813 +0.143047 +0.000000
523     329     490     M   3    0     0     0.000000 0.507107 -1.042355 -0.413812 -0.628543 +0.000000
524     329     490     F   3    2     0     0.000000 0.496797 +0.410780 +1.049972 -0.639192 +0.000000
525     329     331     F   3    1     1     0.000000 0.501201 -0.236460 +0.137267 -0.373727 +0.000000
526     329     331     F   3    0     2     0.000000 0.497698 -0.203433 +0.112221 -0.315654 +0.000000
527     329     429     M   3    0     0     0.062500 0.511311 +0.036469 -0.159370 +0.195839 +0.000000
528     329     429     M   3    0     0     0.062500 0.534234 -0.428784 -0.290123 -0.138661 +0.000000
529     329     416     M   3    0     0     0.031250 0.510711 -0.197859 +0.221396 -0.419256 +0.000000
530     329     416     F   3    1     1     0.031250 0.521221 -0.859753 -0.961664 +0.101911 +0.000000
531     382     444     M   3    0     0     0.000000 0.501101 +2.489803 +2.027029 +0.462774 +0.000000
532     382     444     F   3    2     0     0.000000 0.502202 +0.730402 +0.442225 +0.288178 +0.000000
533     382     448     F   3    1     1     0.000000 0.509510 -1.534706 -1.334590 -0.200116 +0.000000
534     382     448     M   3    0     0     0.000000 0.496196 +0.892343 +0.955419 -0.063077 +0.000000
535     382     324     F   3    2     0     0.000000 0.492492 -0.393181 -1.151538 +0.758357 +0.000000
536     382     324     F   3    0     2     0.000000 0.510410 -0.640747 -0.839258 +0.198511 +0.000000
537     382     499     F   3    0     2     0.000000 0.503103 +0.938874 +1.724187 -0.785314 +0.000000
538     382     499     M   3    0     0     0.000000 0.494795 +1.076244 +1.686219 -0.609975 +0.000000
539     382     400     F   3    0     2     0.000000 0.501001 -0.336402 -0.458494 +0.122093 +0.000000
540     382     400     M   3    0     0     0.000000 0.501201 -0.117748 -0.178519 +0.060771 +0.000000
541     436     426     F   3    0     2     0.000000 0.485285 +1.471370 +0.713916 +0.757454 +0.000000
542     436     426     M   3    3     7     0.000000 0.506006 +0.115177 -0.793302 +0.908479 +0.000000
543     436     368     F   3    2     0     0.000000 0.501802 +0.022255 -0.521332 +0.543587 +0.000000
544     436     368     M   3    0     0     0.000000 0.498498 +0.902580 +0.672185 +0.230395 +0.000000
545     436     378     F   3    0     2     0.000000 0.494494 -1.063385 -1.266426 +0.203041 +0.000000
546     436     378     M   3    0     0     0.000000 0.503303 -0.205152 -0.790033 +0.584881 +0.000000
547     436     391     M   3    0     0     0.000000 0.490991 +0.337463 -0.035578 +0.373041 +0.000000
548     436     391     F   3    2     0     0.000000 0.500801 +0.783585 +0.951475 -0.167890 +0.000000
549     436     453     M   3    0     0     0.000000 0.493093 +0.459233 -0.379068 +0.838301 +0.000000
550     436     453     F   3    1     1     0.000000 0.495195 +0.894297 +0.895404 -0.001107 +0.000000
551     460     387     M   3    0     0     0.000000 0.502503 -1.618837 -1.096127 -0.522710 +0.000000
552     460     387     F   3    1     1     0.000000 0.491992 -0.936904 -0.449098 -0.487806 +0.000000
553     460     363     M   3    0     0     0.000000 0.501101 -1.486642 -1.169303 -0.317340 +0.000000
554     460     363     F   3    2     0     0.000000 0.496897 +1.124878 +1.424086 -0.299209 +0.000000
555     460     475     F   3    1     1     0.031250 0.527427 -1.261200 -0.928656 -0.332543 +0.000000
556     460     475     F   3    2     0     0.031250 0.517017 -0.957760 -0.331074 -0.626686 +0.000000
557     460     486     M   3    0     0     0.000000 0.503303 +1.321236 +1.693898 -0.372662 +0.000000
558     460     486     F   3    1     1     0.000000 0.495195 -0.471274 -0.564975 +0.093702 +0.000000
559     460     404     M   3    0     0     0.000000 0.498799 -0.219934 +0.124837 -0.344770 +0.000000
560     460     404     M   3    0     0     0.000000 0.497397 -0.691765 -0.474780 -0.216985 +0.000000
561     326     435     F   3    1     1     0.031250 0.528729 -0.224446 -0.921825 +0.697380 +0.000000
562     326     435     M   3    0     0     0.031250 0.524224 +0.653361 -0.216400 +0.869761 +0.000000
563     326     489     F   3    0     2     0.000000 0.497397 -1.157022 -0.835589 -0.321433 +0.000000
564     326     489     M   3    7     3     0.000000 0.501401 +1.702263 +1.913566 -0.211303 +0.000000
565     326     327     F   3    2     0     0.125000 0.567768 +0.617594 +0.500070 +0.117523 +0.000000
566     326     327     F   3    2     0     0.125000 0.553954 +1.317004 +0.963071 +0.353933 +0.000000
567     326     438     M   3    0     0     0.031250 0.513013 -0.675870 -0.905571 +0.229701 +0.000000
568     326     438     M   3    6     4     0.031250 0.513614 +0.248863 +0.593111 -0.344248 +0.000000
569     326     394     M   3    0     0     0.000000 0.498298 -0.356984 -0.532467 +0.175483 +0.000000
570     326     394     M   3    0     0     0.000000 0.505205 +2.720132 +2.497879 +0.222253 +0.000000
571     338     480     M   3    0     0     0.000000 0.500701 +0.450631 +0.591882 -0.141251 +0.000000
572     338     480     M   3    0     0     0.000000 0.503904 -1.194447 -1.259630 +0.065183 +0.000000
573     338     488     M   3    7     3     0.000000 0.503504 +0.660893 +0.784619 -0.123725 +0.000000
574     338     488     F   3    0     2     0.000000 0.502603 -0.098018 -0.353082 +0.255064 +0.000000
575     338     321     M   3    0     0     0.031250 0.518018 -0.132412 -0.522826 +0.390414 +0.000000
576     338     321     F   3    1     1     0.031250 0.525225 -0.149897 -0.352184 +0.202287 +0.000000
577     338     462     M   3    0     0     0.000000 0.498398 +1.973631 +1.754468 +0.219163 +0.000000
578     338     462     M   3    4     6     0.000000 0.496196 +2.204750 +1.981961 +0.222789 +0.000000
579     338     346     M   3    4     6     0.031250 0.499499 +1.158836 +1.226515 -0.067679 +0.000000
580     338     346     F   3    1     1     0.031250 0.507608 +0.552305 +0.278601 +0.273704 +0.000000
581     335     497     M   3    7     3     0.000000 0.503103 -1.394415 -1.082475 -0.311940 +0.000000
582     335     497     M   3    0     0     0.000000 0.504304 -0.678055 -0.651720 -0.026334 +0.000000
583     335     371     M   3    0     0     0.000000 0.500901 +0.500554 +0.387936 +0.112618 +0.000000
584     335     371     F   3    0     2     0.000000 0.500100 +1.013991 +1.182857 -0.168866 +0.000000
585     335     405     F   3    2     0     0.031250 0.503804 -0.460075 -0.307663 -0.152412 +0.000000
586     335     405     M   3    0     0     0.031250 0.512212 -0.250679 -0.545721 +0.295042 +0.000000
587     335     345     F   3    0     2     0.000000 0.506006 +0.110404 -0.038063 +0.148467 +0.000000
588     335     345     M   3    0     0     0.000000 0.496096 +0.549601 +0.991664 -0.442063 +0.000000
589     335     375     F   3    1     1     0.000000 0.499700 +0.940844 +1.099770 -0.158926 +0.000000
590     335     375     M   3    0     0     0.000000 0.493694 +0.311779 +0.001714 +0.310065 +0.000000
591     355     516     F   3    0     2     0.000000 0.499600 -0.096388 -0.187729 +0.091342 +0.000000
592     355     516     M   3    6     4     0.000000 0.497097 +0.057723 -0.404684 +0.462407 +0.000000
593     355     481     M   3    6     4     0.000000 0.495495 -0.903283 -1.060628 +0.157345 +0.000000
594     355     481     F   3    1     1     0.000000 0.495696 +0.357239 +0.274316 +0.082923 +0.000000
595     355     511     M   3    0     0     0.000000 0.498298 -2.108613 -2.475125 +0.366513 +0.000000
596     355     511     M   3    0     0     0.000000 0.495896 +0.312328 +0.109273 +0.203054 +0.000000
597     355     427     M   3    0     0     0.000000 0.492893 +1.895077 +1.393216 +0.501861 +0.000000
598     355     427     F   3    1     1     0.000000 0.495796 +0.957520 +0.438242 +0.519278 +0.000000
599     355     482     F   3    1     1     0.000000 0.503504 +1.056841 +0.508971 +0.547870 +0.000000
600     355     482     F   3    2     0     0.000000 0.497798 +2.958155 +1.856917 +1.101239 +0.000000
601     501     505     F   3    0     2     0.125000 0.556356 +0.242947 +0.911384 -0.668437 +0.000000
602     501     505     M   3    0     0     0.125000 0.560160 -1.373239 -0.804535 -0.568704 +0.000000
603     501     468     F   3    0     2     0.000000 0.502002 +0.232691 +0.220367 +0.012323 +0.000000
604     501     468     M   3    0     0     0.000000 0.494494 -0.944631 -0.961573 +0.016942 +0.000000
605     501     351     M   3    5     5     0.000000 0.491491 -0.970628 -1.308853 +0.338225 +0.000000
606     501     351     M   3    0     0     0.000000 0.496296 +0.936361 +0.642908 +0.293453 +0.000000
607     501     472     F   3    1     1     0.000000 0.497297 +0.743177 +0.570431 +0.172746 +0.000000
608     501     472     M   3    0     0     0.000000 0.500000 -0.338000 -0.154339 -0.183661 +0.000000
609     501     464     F   3    0     2     0.000000 0.493794 +1.175788 +1.473358 -0.297570 +0.000000
610     501     464     M   3    0     0     0.000000 0.499700 -0.860898 -0.650519 -0.210379 +0.000000
611     385     349     M   3    0     0     0.000000 0.496897 -1.354410 -1.478151 +0.123740 +0.000000
612     385     349     F   3    2     0     0.000000 0.502803 -0.173346 -0.220939 +0.047592 +0.000000
613     385     502     F   3    1     1     0.000000 0.506306 -0.234484 +0.095466 -0.329949 +0.000000
614     385     502     F   3    1     1     0.000000 0.500000 -0.813315 -0.718341 -0.094974 +0.000000
615     385     434     F   3    1     1     0.000000 0.499800 -1.953739 -1.763965 -0.189773 +0.000000
616     385     434     M   3    7     3     0.000000 0.495996 +0.379321 +0.336711 +0.042610 +0.000000
617     385     470     F   3    1     1     0.000000 0.512713 -0.389064 -0.271041 -0.118023 +0.000000
618     385     470     M   3    0     0     0.000000 0.507708 +0.972883 +0.636446 +0.336437 +0.000000
619     385     423     M   3    0     0     0.000000 0.497497 -0.184240 +0.196014 -0.380254 +0.000000
620     385     423     M   3    0     0     0.000000 0.496496 -1.437377 -1.384643 -0.052734 +0.000000
621     401     408     M   3    0     0     0.125000 0.549349 +0.249012 -0.279414 +0.528426 +0.000000
622     401     408     M   3    0     0     0.125000 0.568168 +1.004695 +0.569287 +0.435408 +0.000000
623     401     461     F   3    1     1     0.031250 0.490490 +0.924067 +0.235296 +0.688771 +0.000000
624     401     461     M   3    5     5     0.031250 0.512112 -0.228195 -0.747014 +0.518819 +0.000000
625     401     352     F   3    1     1     0.000000 0.502603 +1.549548 +1.449757 +0.099791 +0.000000
626     401     352     F   3    1     1     0.000000 0.500000 +0.546459 +0.219110 +0.327349 +0.000000
627     401     323     M   3    0     0     0.000000 0.500801 +1.529553 +1.131620 +0.397933 +0.000000
628     401     323     M   3    0     0     0.000000 0.502603 -0.464881 -0.244963 -0.219918 +0.000000
629     401     420     M   3    0     0     0.000000 0.505906 -1.027361 -1.043241 +0.015880 +0.000000
630     401     420     F   3    2     0     0.000000 0.500300 +1.242213 +1.036690 +0.205523 +0.000000
631     393     425     M   3    0     0     0.000000 0.506206 +1.924617 +1.913692 +0.010926 +0.000000
632     393     425     M   3    0     0     0.000000 0.504104 -0.643061 -1.274992 +0.631931 +0.000000
633     393     451     M   3    0     0     0.000000 0.493193 -0.524666 +0.087482 -0.612148 +0.000000
634     393     451     M   3    0     0     0.000000 0.497698 -0.007492 +0.707817 -0.715309 +0.000000
635     393     402     F   3    1     1     0.031250 0.526727 -1.851553 -1.879364 +0.027811 +0.000000
636     393     402     F   3    2     0     0.031250 0.516917 -1.158748 -1.011217 -0.147532 +0.000000
637     393     332     M   3    5     5     0.000000 0.496396 +0.966418 +0.847957 +0.118461 +0.000000
638     393     332     F   3    0     2     0.000000 0.495095 +0.235666 -0.077412 +0.313078 +0.000000
639     393     437     F   3    0     2     0.000000 0.494194 +2.968154 +2.753397 +0.214757 +0.000000
640     393     437     F   3    1     1     0.000000 0.506707 +0.504263 +0.245407 +0.258857 +0.000000
641     364     471     M   3    0     0     0.000000 0.504004 +0.663108 +0.870647 -0.207539 +0.000000
642     364     471     M   3    0     0     0.000000 0.501301 +0.882495 +1.281399 -0.398904 +0.000000
643     364     341     F   3    0     2     0.000000 0.505305 +1.371367 +1.216523 +0.154843 +0.000000
644     364     341     F   3    1     1     0.000000 0.502302 +0.669137 +0.380365 +0.288773 +0.000000
645     364     432     M   3    0     0     0.000000 0.497698 -0.388916 -0.639147 +0.250231 +0.000000
646     364     432     M   3    0     0     0.000000 0.501602 +0.253868 -0.235697 +0.489565 +0.000000
647     364     465     M   3    1     9     0.000000 0.499399 +0.923196 +0.551957 +0.371239 +0.000000
648     364     465     F   3    0     2     0.000000 0.506507 -0.326685 -0.517353 +0.190668 +0.000000
649     364     384     F   3    1     1     0.000000 0.489890 -0.813806 -0.280611 -0.533195 +0.000000
650     364     384     F   3    1     1     0.000000 0.496897 -0.826681 -0.671807 -0.154874 +0.000000
651     433     517     F   3    1     1     0.000000 0.495996 -0.497907 -0.327685 -0.170222 +0.000000
652     433     517     F   3    2     0     0.000000 0.506406 -0.772670 -0.447607 -0.325063 +0.000000
653     433     407     F   3    1     1     0.000000 0.491892 -0.973362 -0.744221 -0.229140 +0.000000
654     433     407     F   3    2     0     0.000000 0.496396 +0.290725 +0.143029 +0.147696 +0.000000
655     433     430     M   3    0     0     0.000000 0.497397 +1.700254 +1.024025 +0.676229 +0.000000
656     433     430     F   3    1     1     0.000000 0.489289 +0.172740 -0.129655 +0.302395 +0.000000
657     433     330     M   3    0     0     0.000000 0.495095 +0.980132 +0.551776 +0.428356 +0.000000
658     433     330     F   3    1     1     0.000000 0.502102 +1.473528 +1.206398 +0.267130 +0.000000
659     433     398     M   3    0     0     0.000000 0.500901 +1.239173 +1.294303 -0.055130 +0.000000
660     433     398     M   3    0     0     0.000000 0.502803 +1.040332 +1.410016 -0.369684 +0.000000
661     397     508     F   3    1     1     0.000000 0.499800 -1.727688 -2.109535 +0.381847 +0.000000
662     397     508     F   3    2     0     0.000000 0.510511 +0.268139 -0.380647 +0.648785 +0.000000
663     397     450     F   3    0     2     0.000000 0.505706 +0.781196 +0.776746 +0.004450 +0.000000
664     397     450     M   3    0     0     0.000000 0.494494 -0.214056 +0.083676 -0.297732 +0.000000
665     397     487     M   3    0     0     0.000000 0.497998 +0.230372 -0.028890 +0.259262 +0.000000
666     397     487     M   3    0     0     0.000000 0.504805 +1.426003 +1.361608 +0.064395 +0.000000
667     397     411     M   3    0     0     0.000000 0.493794 -1.323151 -1.230526 -0.092625 +0.000000
668     397     411     M   3    0     0     0.000000 0.499499 +1.081221 +0.339405 +0.741816 +0.000000
669     397     374     F   3    2     0     0.000000 0.504905 +0.942131 +0.477241 +0.464890 +0.000000
670     397     374     F   3    1     1     0.000000 0.504705 -1.796620 -2.134988 +0.338368 +0.000000
671     356     484     F   3    1     1     0.031250 0.508909 +1.293114 +1.611499 -0.318385 +0.000000
672     356     484     F   3    1     1     0.031250 0.520721 +0.158835 +0.343943 -0.185108 +0.000000
673     356     360     M   3    0     0     0.125000 0.526326 -1.258205 -1.357935 +0.099730 +0.000000
674     356     360     M   3    6     4     0.125000 0.535736 +1.547940 +1.603673 -0.055733 +0.000000
675     356     469     F   3    2     0     0.000000 0.502102 -0.332139 -0.416722 +0.084583 +0.000000
676     356     469     F   3    2     0     0.000000 0.498899 -0.610550 -0.042459 -0.568091 +0.000000
677     356     392     M   3    0     0     0.000000 0.501101 -0.731249 -0.470870 -0.260379 +0.000000
678     356     392     M   3    0     0     0.000000 0.498899 -0.625135 -0.690155 +0.065020 +0.000000
679     356     442     F   3    2     0     0.000000 0.497197 -0.043079 -0.291917 +0.248838 +0.000000
680     356     442     M   3    0     0     0.000000 0.491291 +1.038551 +1.301756 -0.263205 +0.000000
681     365     515     M   3    0     0     0.000000 0.499099 +0.295099 +0.659821 -0.364721 +0.000000
682     365     515     F   3    0     2     0.000000 0.495395 -2.778576 -2.548383 -0.230193 +0.000000
683     365     455     F   3    0     2     0.000000 0.505005 -0.313795 -0.122801 -0.190994 +0.000000
684     365     455     F   3    1     1     0.000000 0.512913 -1.264059 -1.117081 -0.146979 +0.000000
685     365     466     M   3    0     0     0.000000 0.499199 -0.221333 +0.009966 -0.231299 +0.000000
686     365     466     F   3    1     1     0.000000 0.505305 -0.279846 -0.302354 +0.022508 +0.000000
687     365     379     F   3    2     0     0.000000 0.501802 +0.114577 +0.609252 -0.494675 +0.000000
688     365     379     F   3    0     2     0.000000 0.500100 +0.206229 +0.299300 -0.093071 +0.000000
689     365     478     F   3    2     0     0.000000 0.497497 +0.633898 +0.447145 +0.186754 +0.000000
690     365     478     M   3    0     0     0.000000 0.504304 +1.220937 +1.544716 -0.323779 +0.000000
691     443     431     F   3    1     1     0.062500 0.530430 -1.731495 -2.028867 +0.297372 +0.000000
692     443     431     M   3    0     0     0.062500 0.509109 +0.360146 +0.015562 +0.344584 +0.000000
693     443     390     F   3    2     0     0.000000 0.493694 -0.611559 -0.453581 -0.157979 +0.000000
694     443     390     M   3    3     7     0.000000 0.501301 -1.866539 -2.001359 +0.134820 +0.000000
695     443     506     M   3    0     0     0.000000 0.498999 -0.378863 -0.495757 +0.116894 +0.000000
696     443     506     F   3    2     0     0.000000 0.499399 -1.406355 -1.736404 +0.330049 +0.000000
697     443     399     F   3    1     1     0.031250 0.519319 +0.277534 +0.094570 +0.182963 +0.000000
698     443     399     F   3    1     1     0.031250 0.530531 +1.238073 +0.797977 +0.440096 +0.000000
699     443     504     F   3    1     1     0.000000 0.496296 +1.259509 +0.953022 +0.306487 +0.000000
700     443     504     M   3    0     0     0.000000 0.499600 -0.624769 -1.241187 +0.616418 +0.000000
701     362     380     F   3    0     2     0.000000 0.497998 -0.796799 -0.510699 -0.286100 +0.000000
702     362     380     M   3    5     5     0.000000 0.496296 +1.663071 +2.011811 -0.348740 +0.000000
703     362     414     M   3    0     0     0.062500 0.500100 -1.069703 -0.548824 -0.520879 +0.000000
704     362     414     M   3    0     0     0.062500 0.536036 +0.018295 +0.312318 -0.294023 +0.000000
705     362     445     F   3    0     2     0.000000 0.498098 -0.593457 -0.261348 -0.332110 +0.000000
706     362     445     F   3    0     2     0.000000 0.498398 -1.523805 -1.307535 -0.216270 +0.000000
707     362     441     F   3    1     1     0.000000 0.508609 +0.060329 +0.493166 -0.432838 +0.000000
708     362     441     M   3    3     7     0.000000 0.487588 +0.481650 +0.345542 +0.136108 +0.000000
709     362     439     F   3    1     1     0.000000 0.494294 +0.033567 +0.316011 -0.282444 +0.000000
710     362     439     M   3    0     0     0.000000 0.511512 -1.366931 -1.271744 -0.095187 +0.000000
711     339     348     F   3    1     1     0.000000 0.507908 +2.466476 +2.028331 +0.438144 +0.000000
712     339     348     M   3    0     0     0.000000 0.505005 -1.037442 -1.027568 -0.009874 +0.000000
713     339     518     M   3    3     7     0.031250 0.511211 +0.041287 +0.162749 -0.121461 +0.000000
714     339     518     F   3    0     2     0.031250 0.511712 -1.441023 -1.217283 -0.223740 +0.000000
715     339     410     M   3    7     3     0.000000 0.495495 +1.721193 +1.791416 -0.070223 +0.000000
716     339     410     F   3    2     0     0.000000 0.493894 -0.703644 -0.760747 +0.057102 +0.000000
717     339     483     F   3    1     1     0.031250 0.519419 +0.451177 +0.323929 +0.127249 +0.000000
718     339     483     F   3    0     2     0.031250 0.503804 +0.209561 +0.134090 +0.075471 +0.000000
719     339     456     M   3    0     0     0.000000 0.503403 +0.709544 +0.932506 -0.222961 +0.000000
720     339     456     F   3    1     1     0.000000 0.502002 -0.146902 -0.183555 +0.036653 +0.000000
721     702     587     F   4    0     2     0.000000 0.495696 +0.894611 +0.868276 +0.026335 +0.000000
722     702     587     F   4    0     2     0.000000 0.509910 -1.229711 -1.639027 +0.409316 +0.000000
723     702     613     F   4    1     1     0.007813 0.512112 -0.156125 +0.178253 -0.334378 +0.000000
724     702     613     M   4    4     6     0.007813 0.508509 +0.583059 +0.528476 +0.054583 +0.000000
725     702     717     F   4    1     1     0.000000 0.498398 +1.512616 +1.691733 -0.179117 +0.000000
726     702     717     M   4    0     0     0.000000 0.501502 -1.944131 -1.515190 -0.428942 +0.000000
727     702     600     M   4    0     0     0.000000 0.498198 -0.213429 -0.732985 +0.519555 +0.000000
728     702     600     M   4    0     0     0.000000 0.496496 +1.171423 +0.890321 +0.281103 +0.000000
729     702     707     F   4    1     1     0.125000 0.570571 -0.369350 +0.219851 -0.589201 +0.000000
730     702     707     M   4    7     3     0.125000 0.548348 -0.074941 +0.396315 -0.471257 +0.000000
731     694     626     M   4    0     0     0.000000 0.498699 +0.255925 +0.025644 +0.230281 +0.000000
732     694     626     F   4    1     1     0.000000 0.501802 +0.412692 +0.009788 +0.402904 +0.000000
733     694     640     F   4    0     2     0.015625 0.496697 -1.417707 -1.362212 -0.055495 +0.000000
734     694     640     M   4    0     0     0.015625 0.510410 +0.456153 +0.012424 +0.443729 +0.000000
735     694     688     F   4    2     0     0.000000 0.498699 +0.763240 +0.616164 +0.147077 +0.000000
736     694     688     F   4    2     0     0.000000 0.499299 +0.374498 +0.563892 -0.189394 +0.000000
737     694     599     F   4    1     1     0.007813 0.503604 -0.185223 -0.420975 +0.235752 +0.000000
738     694     599     M   4    0     0     0.007813 0.502102 +0.380524 -0.373720 +0.754244 +0.000000
739     694     705     F   4    2     0     0.031250 0.516717 +0.470533 +0.652411 -0.181878 +0.000000
740     694     705     F   4    2     0     0.031250 0.520821 -1.610849 -1.405158 -0.205691 +0.000000
741     593     614     M   4    0     0     0.015625 0.500300 +0.323800 +0.202148 +0.121652 +0.000000
742     593     614     F   4    1     1     0.015625 0.503003 -1.469125 -1.513441 +0.044316 +0.000000
743     593     585     M   4    0     0     0.015625 0.506707 -0.327492 -0.406744 +0.079252 +0.000000
744     593     585     M   4    0     0     0.015625 0.491892 -1.216886 -0.852380 -0.364506 +0.000000
745     593     653     F   4    1     1     0.015625 0.512713 +0.546706 +0.738716 -0.192011 +0.000000
746     593     653     M   4    4     6     0.015625 0.517217 +0.030627 +0.345909 -0.315281 +0.000000
747     593     543     M   4    7     3     0.000000 0.503303 +0.200675 -0.222929 +0.423604 +0.000000
748     593     543     M   4    0     0     0.000000 0.503504 +1.261170 +0.816219 +0.444951 +0.000000
749     593     706     F   4    1     1     0.000000 0.498298 +0.342887 +0.253275 +0.089612 +0.000000
750     593     706     F   4    2     0     0.000000 0.494895 -0.154645 -0.347656 +0.193011 +0.000000
751     708     661     M   4    0     0     0.007813 0.494895 +0.670231 +0.740892 -0.070660 +0.000000
752     708     661     F   4    1     1     0.007813 0.500801 +0.138293 +0.092411 +0.045882 +0.000000
753     708     615     M   4    0     0     0.015625 0.492292 -1.001328 -1.464451 +0.463122 +0.000000
754     708     615     F   4    0     2     0.015625 0.490991 +1.249712 +1.607146 -0.357434 +0.000000
755     708     591     F   4    1     1     0.007813 0.506607 -1.063771 -1.029535 -0.034236 +0.000000
756     708     591     F   4    2     0     0.007813 0.499499 +0.648773 +0.301264 +0.347509 +0.000000
757     708     623     M   4    0     0     0.007813 0.508509 +0.758717 +0.539916 +0.218801 +0.000000
758     708     623     F   4    1     1     0.007813 0.509810 -1.694164 -2.036919 +0.342755 +0.000000
759     708     683     F   4    1     1     0.039063 0.513614 -0.623261 -0.648281 +0.025019 +0.000000
760     708     683     F   4    1     1     0.039063 0.516717 -0.071420 -0.137800 +0.066380 +0.000000
761     674     589     M   4    0     0     0.007813 0.509610 +0.398259 +0.189327 +0.208932 +0.000000
762     674     589     F   4    1     1     0.007813 0.499199 -0.289725 -0.197013 -0.092712 +0.000000
763     674     555     M   4    0     0     0.015625 0.519419 -0.329872 -0.103672 -0.226200 +0.000000
764     674     555     F   4    1     1     0.015625 0.512713 +0.505914 +0.311713 +0.194201 +0.000000
765     674     658     F   4    1     1     0.000000 0.496697 +1.070525 +0.726075 +0.344450 +0.000000
766     674     658     M   4    0     0     0.000000 0.503103 +0.292079 +0.285523 +0.006556 +0.000000
767     674     594     M   4    0     0     0.093750 0.560160 -0.695066 -0.919420 +0.224354 +0.000000
768     674     594     F   4    1     1     0.093750 0.563564 +0.450860 +0.710737 -0.259877 +0.000000
769     674     679     M   4    3     7     0.156250 0.579279 -0.214954 -0.713984 +0.499030 +0.000000
770     674     679     M   4    6     4     0.156250 0.579079 +0.088986 +0.294246 -0.205260 +0.000000
771     564     612     M   4    0     0     0.015625 0.500200 +0.164584 +0.091757 +0.072827 +0.000000
772     564     612     M   4    0     0     0.015625 0.507808 -0.127655 +0.368202 -0.495856 +0.000000
773     564     532     M   4    0     0     0.015625 0.507007 -0.374122 -0.524764 +0.150642 +0.000000
774     564     532     M   4    0     0     0.015625 0.520721 -0.154864 -0.479205 +0.324340 +0.000000
775     564     545     F   4    1     1     0.007813 0.507708 -0.091264 -0.157386 +0.066122 +0.000000
776     564     545     F   4    0     2     0.007813 0.512813 -0.650067 -0.384346 -0.265721 +0.000000
777     564     565     M   4    6     4     0.156250 0.610410 +0.377846 +0.292511 +0.085335 +0.000000
778     564     565     M   4    0     0     0.156250 0.582683 -0.072948 +0.072103 -0.145051 +0.000000
779     564     720     F   4    0     2     0.007813 0.502503 -0.151325 -0.038090 -0.113235 +0.000000
780     564     720     M   4    0     0     0.007813 0.505105 -0.004181 +0.151554 -0.155735 +0.000000
781     637     650     F   4    2     0     0.000000 0.500100 +0.004502 -0.197451 +0.201953 +0.000000
782     637     650     M   4    0     0     0.000000 0.498198 +0.355033 +0.470052 -0.115019 +0.000000
783     637     644     M   4    0     0     0.000000 0.505105 +2.189575 +1.806510 +0.383065 +0.000000
784     637     644     F   4    0     2     0.000000 0.509009 +0.109333 +0.127396 -0.018063 +0.000000
785     637     524     M   4    0     0     0.000000 0.495596 -2.022182 -1.724936 -0.297247 +0.000000
786     637     524     M   4    0     0     0.000000 0.503904 +0.748503 +0.937238 -0.188735 +0.000000
787     637     714     F   4    0     2     0.039063 0.500300 +1.077349 +1.020652 +0.056697 +0.000000
788     637     714     F   4    1     1     0.039063 0.509309 -0.019477 -0.163435 +0.143958 +0.000000
789     637     671     F   4    1     1     0.007813 0.498298 +0.834427 +0.667280 +0.167147 +0.000000
790     637     671     M   4    0     0     0.007813 0.497998 -2.113079 -1.755979 -0.357100 +0.000000
791     616     654     M   4    0     0     0.062500 0.529129 +0.123656 +0.014792 +0.108864 +0.000000
792     616     654     M   4    0     0     0.062500 0.537337 -0.439845 -0.447770 +0.007925 +0.000000
793     616     669     M   4    0     0     0.007813 0.504505 -1.798938 -2.274270 +0.475332 +0.000000
794     616     669     M   4    5     5     0.007813 0.505706 +0.108166 -0.026771 +0.134936 +0.000000
795     616     561     F   4    0     2     0.031250 0.513514 +2.088759 +1.847351 +0.241408 +0.000000
796     616     561     M   4    6     4     0.031250 0.507808 +0.383147 -0.012521 +0.395668 +0.000000
797     616     526     F   4    0     2     0.000000 0.495896 -0.736652 -0.553675 -0.182977 +0.000000
798     616     526     F   4    1     1     0.000000 0.508509 -0.705276 -0.442235 -0.263040 +0.000000
799     616     556     M   4    0     0     0.000000 0.495596 -1.162425 -0.880087 -0.282338 +0.000000
800     616     556     M   4    6     4     0.000000 0.500601 +1.181076 +1.288219 -0.107143 +0.000000
801     713     550     M   4    4     6     0.000000 0.502102 +0.957123 +1.079724 -0.122601 +0.000000
802     713     550     F   4    1     1     0.000000 0.510110 -0.010277 +0.193218 -0.203495 +0.000000
803     713     643     F   4    0     2     0.000000 0.497598 +0.799327 +1.009605 -0.210278 +0.000000
804     713     643     F   4    1     1     0.000000 0.508909 -1.300108 -1.493032 +0.192924 +0.000000
805     713     537     F   4    1     1     0.000000 0.502202 -0.567396 -0.368630 -0.198766 +0.000000
806     713     537     F   4    1     1     0.000000 0.496597 +0.005433 +0.192686 -0.187252 +0.000000
807     713     718     F   4    1     1     0.148438 0.590490 +0.183764 +0.138924 +0.044840 +0.000000
808     713     718     F   4    2     0     0.148438 0.622723 -0.066066 -0.101803 +0.035737 +0.000000
809     713     636     M   4    6     4     0.000000 0.502803 -0.443965 -0.479633 +0.035668 +0.000000
810     713     636     M   4    0     0     0.000000 0.502503 -1.304881 -0.714507 -0.590374 +0.000000
811     647     701     F   4    1     1     0.039063 0.503203 -0.064730 -0.116604 +0.051874 +0.000000
812     647     701     F   4    2     0     0.039063 0.538739 -1.075895 -0.521116 -0.554779 +0.000000
813     647     638     F   4    0     2     0.000000 0.498999 -0.215142 -0.596368 +0.381225 +0.000000
814     647     638     F   4    0     2     0.000000 0.494995 +0.720083 +0.544723 +0.175359 +0.000000
815     647     609     F   4    2     0     0.031250 0.519419 -1.022800 -0.675795 -0.347004 +0.000000
816     647     609     F   4    1     1     0.031250 0.513514 -0.015925 -0.235680 +0.219756 +0.000000
817     647     617     F   4    1     1     0.031250 0.513814 +0.970402 +0.804405 +0.165997 +0.000000
818     647     617     M   4    0     0     0.031250 0.506507 -0.581701 -0.238300 -0.343401 +0.000000
819     647     648     F   4    0     2     0.265625 0.657357 +0.950480 +0.837126 +0.113354 +0.000000
820     647     648     F   4    0     2     0.265625 0.667968 -0.621107 -0.996325 +0.375218 +0.000000
821     592     625     M   4    0     0     0.039063 0.505906 -0.686747 -1.207866 +0.521119 +0.000000
822     592     625     F   4    1     1     0.039063 0.510711 -1.389854 -1.633436 +0.243582 +0.000000
823     592     696     M   4    0     0     0.007813 0.491992 -1.121337 -1.472015 +0.350678 +0.000000
824     592     696     M   4    0     0     0.007813 0.495095 +0.347863 +0.022876 +0.324987 +0.000000
825     592     607     F   4    0     2     0.015625 0.501201 -0.235033 -0.519223 +0.284191 +0.000000
826     592     607     M   4    0     0     0.015625 0.505506 -0.177802 -0.642175 +0.464373 +0.000000
827     592     709     F   4    0     2     0.000000 0.496697 -0.844440 -1.055245 +0.210805 +0.000000
828     592     709     M   4    0     0     0.000000 0.504404 -0.526520 -0.303058 -0.223462 +0.000000
829     592     552     M   4    4     6     0.007813 0.496096 -0.470698 -0.716224 +0.245526 +0.000000
830     592     552     F   4    1     1     0.007813 0.503704 -0.390230 -0.316071 -0.074159 +0.000000
831     715     584     F   4    1     1     0.031250 0.533534 -1.909428 -1.493721 -0.415707 +0.000000
832     715     584     F   4    1     1     0.031250 0.502202 -0.490107 -0.377436 -0.112671 +0.000000
833     715     630     M   4    0     0     0.031250 0.537337 -0.090801 -0.185640 +0.094839 +0.000000
834     715     630     M   4    0     0     0.031250 0.521822 +1.375635 +1.042145 +0.333490 +0.000000
835     715     676     M   4    0     0     0.015625 0.533734 +0.076018 +0.317799 -0.241781 +0.000000
836     715     676     M   4    0     0     0.015625 0.532533 -0.389779 +0.084908 -0.474687 +0.000000
837     715     554     M   4    4     6     0.000000 0.508509 -0.654495 -0.695950 +0.041455 +0.000000
838     715     554     M   4    0     0     0.000000 0.499399 +0.261447 +0.381706 -0.120259 +0.000000
839     715     670     M   4    0     0     0.015625 0.505105 +1.739595 +1.153559 +0.586036 +0.000000
840     715     670     F   4    0     2     0.015625 0.510410 -0.886374 -0.877839 -0.008535 +0.000000
841     578     687     M   4    0     0     0.000000 0.503904 -0.244548 +0.354533 -0.599081 +0.000000
842     578     687     M   4    0     0     0.000000 0.511712 +1.245605 +1.346021 -0.100416 +0.000000
843     578     576     M   4    0     0     0.132813 0.587888 -0.873869 -0.823491 -0.050378 +0.000000
844     578     576     F   4    1     1     0.132813 0.548949 +0.329300 +0.143396 +0.185903 +0.000000
845     578     536     F   4    1     1     0.007813 0.508108 -0.200723 -0.385219 +0.184496 +0.000000
846     578     536     F   4    1     1     0.007813 0.507007 -2.558085 -2.560506 +0.002421 +0.000000
847     578     691     M   4    2     8     0.015625 0.504404 -0.374864 -0.552690 +0.177826 +0.000000
848     578     691     F   4    1     1     0.015625 0.498699 -0.337310 -0.527221 +0.189911 +0.000000
849     578     682     F   4    1     1     0.000000 0.508008 +1.364772 +1.142830 +0.221942 +0.000000
850     578     682     F   4    1     1     0.000000 0.504304 +0.309388 +0.446408 -0.137020 +0.000000
851     605     580     F   4    2     0     0.007813 0.522823 +0.346172 -0.097376 +0.443548 +0.000000
852     605     580     M   4    8     2     0.007813 0.540541 +1.402372 +1.026306 +0.376065 +0.000000
853     605     672     M   4    0     0     0.070313 0.526527 -0.745336 -1.007756 +0.262420 +0.000000
854     605     672     F   4    2     0     0.070313 0.556857 +0.155613 -0.023379 +0.178993 +0.000000
855     605     525     F   4    2     0     0.007813 0.507508 +0.701838 +0.503994 +0.197844 +0.000000
856     605     525     M   4    3     7     0.007813 0.504304 -0.003835 +0.280637 -0.284472 +0.000000
857     605     686     M   4    0     0     0.007813 0.494194 +1.011534 +0.860976 +0.150558 +0.000000
858     605     686     F   4    0     2     0.007813 0.507307 -1.461061 -1.886826 +0.425765 +0.000000
859     605     533     M   4    0     0     0.000000 0.488889 -1.245380 -1.052956 -0.192424 +0.000000
860     605     533     F   4    0     2     0.000000 0.498899 +0.062361 -0.024643 +0.087003 +0.000000
861     624     601     F   4    2     0     0.000000 0.497698 -1.493103 -1.542918 +0.049815 +0.000000
862     624     601     F   4    1     1     0.000000 0.494094 +0.171265 +0.352211 -0.180946 +0.000000
863     624     652     M   4    0     0     0.007813 0.503003 +0.366241 +0.112596 +0.253646 +0.000000
864     624     652     M   4    5     5     0.007813 0.500701 +0.640072 +0.284129 +0.355944 +0.000000
865     624     603     F   4    1     1     0.031250 0.517618 +0.403455 +0.170292 +0.233163 +0.000000
866     624     603     F   4    2     0     0.031250 0.518118 +1.945077 +1.490235 +0.454842 +0.000000
867     624     698     F   4    2     0     0.023438 0.509409 +0.589939 +0.322465 +0.267474 +0.000000
868     624     698     M   4    0     0     0.023438 0.537437 +0.632120 -0.058095 +0.690216 +0.000000
869     624     693     M   4    0     0     0.007813 0.501702 -0.632047 -0.770299 +0.138252 +0.000000
870     624     693     M   4    0     0     0.007813 0.509209 -0.493529 -0.323412 -0.170118 +0.000000
871     573     699     F   4    2     0     0.007813 0.501201 +0.620761 +0.625889 -0.005128 +0.000000
872     573     699     M   4    0     0     0.007813 0.517518 +0.361468 +0.420685 -0.059217 +0.000000
873     573     662     M   4    0     0     0.007813 0.505806 -0.726478 -1.073188 +0.346709 +0.000000
874     573     662     M   4    0     0     0.007813 0.515916 +1.346547 +1.056249 +0.290297 +0.000000
875     573     558     F   4    1     1     0.039063 0.526927 +0.428481 +0.665766 -0.237285 +0.000000
876     573     558     M   4    0     0     0.039063 0.545245 -0.719813 -0.534512 -0.185301 +0.000000
877     573     566     M   4    0     0     0.015625 0.516517 -0.336048 -0.629449 +0.293401 +0.000000
878     573     566     M   4    0     0     0.015625 0.516116 -0.938220 -1.205069 +0.266850 +0.000000
879     573     651     F   4    1     1     0.007813 0.494795 -1.719976 -1.313315 -0.406661 +0.000000
880     573     651     M   4    0     0     0.007813 0.502703 -0.579851 -0.987345 +0.407495 +0.000000
881     579     541     F   4    1     1     0.023438 0.503904 +0.631934 +0.292588 +0.339345 +0.000000
882     579     541     F   4    1     1     0.023438 0.506607 +1.398908 +0.999663 +0.399246 +0.000000
883     579     535     M   4    0     0     0.015625 0.510811 +1.591397 +1.029291 +0.562105 +0.000000
884     579     535     M   4    0     0     0.015625 0.502703 -1.655207 -1.923173 +0.267966 +0.000000
885     579     711     M   4    0     0     0.062500 0.536737 +3.203220 +2.799641 +0.403580 +0.000000
886     579     711     F   4    1     1     0.062500 0.562563 +1.478860 +1.058559 +0.420301 +0.000000
887     579     639     F   4    1     1     0.015625 0.525726 +0.920642 +1.053184 -0.132542 +0.000000
888     579     639     F   4    1     1     0.015625 0.500100 +0.000202 -0.468929 +0.469131 +0.000000
889     579     684     M   4    0     0     0.000000 0.500901 +0.533789 +0.835579 -0.301790 +0.000000
890     579     684     F   4    1     1     0.000000 0.500000 +0.661772 +0.627583 +0.034189 +0.000000
891     568     522     M   4    0     0     0.039063 0.503804 +0.565295 +0.656985 -0.091690 +0.000000
892     568     522     M   4    0     0     0.039063 0.527828 -0.905351 -1.015228 +0.109877 +0.000000
893     568     697     M   4    0     0     0.015625 0.508509 +0.682045 +0.615755 +0.066290 +0.000000
894     568     697     F   4    2     0     0.015625 0.498999 +0.304418 +0.633354 -0.328936 +0.000000
895     568     548     M   4    6     4     0.046875 0.528729 +0.257347 +0.527710 -0.270364 +0.000000
896     568     548     M   4    0     0     0.046875 0.528629 +0.621817 +0.714714 -0.092897 +0.000000
897     568     656     M   4    0     0     0.039063 0.539840 -1.046564 -1.233566 +0.187003 +0.000000
898     568     656     F   4    2     0     0.039063 0.504204 +0.306434 +0.239852 +0.066582 +0.000000
899     568     563     F   4    0     2     0.132813 0.600000 +0.958059 +1.336307 -0.378247 +0.000000
900     568     563     F   4    0     2     0.132813 0.590390 +1.318851 +1.554576 -0.235725 +0.000000
901     542     663     F   4    1     1     0.023438 0.518118 +0.073196 -0.425268 +0.498464 +0.000000
902     542     663     F   4    2     0     0.023438 0.509409 -1.561177 -1.943687 +0.382510 +0.000000
903     542     539     F   4    1     1     0.000000 0.504004 +0.626788 +0.267502 +0.359287 +0.000000
904     542     539     F   4    1     1     0.000000 0.493894 +0.227574 -0.341215 +0.568788 +0.000000
905     542     574     F   4    2     0     0.015625 0.504705 -1.124301 -1.359087 +0.234786 +0.000000
906     542     574     F   4    1     1     0.015625 0.515015 +0.589559 -0.199254 +0.788814 +0.000000
907     542     530     M   4    0     0     0.031250 0.540240 +1.305708 +0.814668 +0.491040 +0.000000
908     542     530     F   4    2     0     0.031250 0.518819 +1.218916 +0.539362 +0.679555 +0.000000
909     542     689     M   4    0     0     0.000000 0.498899 +0.589802 +0.202159 +0.387643 +0.000000
910     542     689     M   4    0     0     0.000000 0.498198 +1.981363 +1.553353 +0.428010 +0.000000
911     581     649     F   4    1     1     0.000000 0.510110 -1.172787 -1.046154 -0.126633 +0.000000
912     581     649     M   4    0     0     0.000000 0.506707 -0.658874 -0.298655 -0.360219 +0.000000
913     581     635     M   4    0     0     0.000000 0.506206 -0.030193 +0.263371 -0.293563 +0.000000
914     581     635     F   4    2     0     0.000000 0.498398 -0.125215 -0.365155 +0.239940 +0.000000
915     581     598     M   4    0     0     0.007813 0.506707 +1.209585 +1.025583 +0.184002 +0.000000
916     581     598     F   4    0     2     0.007813 0.497798 -0.877880 -0.758586 -0.119293 +0.000000
917     581     675     M   4    0     0     0.007813 0.506907 -2.284820 -2.188545 -0.096275 +0.000000
918     581     675     M   4    0     0     0.007813 0.503303 +1.169297 +0.854403 +0.314894 +0.000000
919     581     716     M   4    4     6     0.031250 0.519720 +0.946564 +1.023980 -0.077416 +0.000000
920     581     716     M   4    0     0     0.031250 0.520721 -0.076024 +0.088787 -0.164811 +0.000000
921     847     732     F   5    0     0     0.039063 0.505305 -0.066974 -0.180302 +0.113328 +0.000000
922     847     732     M   5    0     0     0.039063 0.525225 +0.003666 -0.482820 +0.486486 +0.000000
923     847     733     F   5    0     0     0.054688 0.542342 +0.142466 +0.174759 -0.032293 +0.000000
924     847     733     F   5    0     0     0.054688 0.517317 +0.436233 +0.291390 +0.144843 +0.000000
925     847     816     M   5    0     0     0.027344 0.507307 -1.956516 -2.245161 +0.288645 +0.000000
926     847     816     F   5    0     0     0.027344 0.516116 -0.034306 -0.521618 +0.487313 +0.000000
927     847     827     F   5    0     0     0.019531 0.508509 +0.527314 +0.375994 +0.151320 +0.000000
928     847     827     F   5    0     0     0.019531 0.495896 +1.048330 +1.074702 -0.026372 +0.000000
929     847     899     F   5    0     0     0.025391 0.507708 -1.394772 -0.885428 -0.509344 +0.000000
930     847     899     F   5    0     0     0.025391 0.510010 -1.312804 -1.063700 -0.249104 +0.000000
931     747     802     F   5    0     0     0.039063 0.498298 -0.085018 -0.248073 +0.163054 +0.000000
932     747     802     M   5    0     0     0.039063 0.525025 +0.815970 +0.386272 +0.429698 +0.000000
933     747     737     F   5    0     0     0.052734 0.508609 +0.392253 -0.037277 +0.429530 +0.000000
934     747     737     M   5    0     0     0.052734 0.523423 -1.609143 -1.772546 +0.163403 +0.000000
935     747     817     M   5    0     0     0.013672 0.502002 -0.089478 -0.357526 +0.268048 +0.000000
936     747     817     F   5    0     0     0.013672 0.500701 -1.086097 -1.475057 +0.388959 +0.000000
937     747     812     M   5    0     0     0.019531 0.509710 -0.513067 -0.066362 -0.446705 +0.000000
938     747     812     M   5    0     0     0.019531 0.525726 +0.718182 +0.833110 -0.114928 +0.000000
939     747     855     M   5    0     0     0.017578 0.512012 +0.500652 +0.110892 +0.389761 +0.000000
940     747     855     M   5    0     0     0.017578 0.514915 -0.288860 -0.716941 +0.428081 +0.000000
941     856     900     F   5    0     0     0.017578 0.521622 -0.789004 -0.528832 -0.260172 +0.000000
942     856     900     F   5    0     0     0.017578 0.513814 +0.855235 +1.333316 -0.478081 +0.000000
943     856     752     F   5    0     0     0.013672 0.505906 -0.060153 -0.000053 -0.060100 +0.000000
944     856     752     M   5    0     0     0.013672 0.500501 +0.069515 +0.068236 +0.001279 +0.000000
945     856     901     M   5    0     0     0.009766 0.507107 +0.929971 +0.516350 +0.413621 +0.000000
946     856     901     F   5    0     0     0.009766 0.502803 +0.015574 +0.267818 -0.252244 +0.000000
947     856     742     F   5    0     0     0.033203 0.515816 +0.458598 +0.681146 -0.222548 +0.000000
948     856     742     M   5    0     0     0.033203 0.511311 +0.129044 +0.265554 -0.136510 +0.000000
949     856     803     F   5    0     0     0.011719 0.519219 +1.245840 +1.424321 -0.178481 +0.000000
950     856     803     F   5    0     0     0.011719 0.511712 -0.424871 -0.304278 -0.120593 +0.000000
951     746     887     F   5    0     0     0.013672 0.502102 -1.942254 -1.548299 -0.393955 +0.000000
952     746     887     M   5    0     0     0.013672 0.501001 -0.057831 +0.133762 -0.191594 +0.000000
953     746     749     F   5    0     0     0.132813 0.534134 -0.082289 +0.275428 -0.357717 +0.000000
954     746     749     M   5    0     0     0.132813 0.585586 -0.438955 -0.097007 -0.341947 +0.000000
955     746     775     F   5    0     0     0.021484 0.516116 -1.185860 -0.845613 -0.340247 +0.000000
956     746     775     M   5    0     0     0.021484 0.532432 -0.379266 -0.310150 -0.069117 +0.000000
957     746     825     F   5    0     0     0.042969 0.501602 +0.065995 +0.192158 -0.126162 +0.000000
958     746     825     F   5    0     0     0.042969 0.519019 -0.864350 -1.025503 +0.161153 +0.000000
959     746     805     M   5    0     0     0.011719 0.513914 +0.439485 +0.492194 -0.052709 +0.000000
960     746     805     F   5    0     0     0.011719 0.499700 -1.205870 -0.799583 -0.406286 +0.000000
961     837     906     M   5    0     0     0.013672 0.506507 +0.972520 +0.566255 +0.406265 +0.000000
962     837     906     F   5    0     0     0.013672 0.501001 -0.240460 -0.289469 +0.049009 +0.000000
963     837     721     F   5    0     0     0.017578 0.510711 -0.137694 -0.425731 +0.288037 +0.000000
964     837     721     F   5    0     0     0.017578 0.516016 +0.820432 +0.975711 -0.155280 +0.000000
965     837     795     F   5    0     0     0.003906 0.497197 +0.052551 +0.029367 +0.023185 +0.000000
966     837     795     F   5    0     0     0.003906 0.500000 +2.377007 +2.341160 +0.035847 +0.000000
967     837     815     M   5    0     0     0.027344 0.538639 -1.409459 -1.389917 -0.019541 +0.000000
968     837     815     M   5    0     0     0.027344 0.508809 -0.017207 +0.295663 -0.312870 +0.000000
969     837     890     M   5    0     0     0.025391 0.511512 +1.874106 +1.939337 -0.065231 +0.000000
970     837     890     F   5    0     0     0.025391 0.511912 +0.101484 -0.108806 +0.210291 +0.000000
971     919     814     F   5    0     0     0.021484 0.506507 -0.745362 -1.169782 +0.424420 +0.000000
972     919     814     F   5    0     0     0.021484 0.499700 -0.268017 +0.079253 -0.347271 +0.000000
973     919     849     M   5    0     0     0.021484 0.502402 -0.110920 +0.061789 -0.172709 +0.000000
974     919     849     F   5    0     0     0.021484 0.498398 -0.659159 -0.776613 +0.117455 +0.000000
975     919     875     M   5    0     0     0.019531 0.501101 +1.088556 +0.922869 +0.165687 +0.000000
976     919     875     F   5    0     0     0.019531 0.520020 -0.319414 +0.062772 -0.382186 +0.000000
977     919     845     M   5    0     0     0.019531 0.498198 -1.435811 -1.596995 +0.161184 +0.000000
978     919     845     F   5    0     0     0.019531 0.499600 +0.456713 +0.298224 +0.158489 +0.000000
979     919     764     F   5    0     0     0.007813 0.495495 +1.172569 +1.022760 +0.149809 +0.000000
980     919     764     M   5    0     0     0.007813 0.508108 -1.110910 -1.433734 +0.322824 +0.000000
981     800     725     F   5    0     0     0.005859 0.500300 +0.260481 +0.428220 -0.167739 +0.000000
982     800     725     M   5    0     0     0.005859 0.501001 +0.418013 +0.762754 -0.344741 +0.000000
983     800     840     F   5    0     0     0.005859 0.502503 +0.090918 +0.069138 +0.021781 +0.000000
984     800     840     F   5    0     0     0.005859 0.501502 +0.973139 +0.749168 +0.223970 +0.000000
985     800     822     M   5    0     0     0.007813 0.493393 -1.036371 -1.308034 +0.271663 +0.000000
986     800     822     F   5    0     0     0.007813 0.510611 -1.336318 -0.785987 -0.550331 +0.000000
987     800     861     M   5    0     0     0.003906 0.501802 +1.817258 +1.781165 +0.036094 +0.000000
988     800     861     M   5    0     0     0.003906 0.495696 -2.480974 -2.147766 -0.333208 +0.000000
989     800     854     M   5    0     0     0.009766 0.506907 +0.241220 +0.194689 +0.046531 +0.000000
990     800     854     M   5    0     0     0.009766 0.509710 -0.725783 -0.935861 +0.210078 +0.000000
991     809     844     M   5    0     0     0.019531 0.513213 +0.116886 -0.093259 +0.210145 +0.000000
992     809     844     F   5    0     0     0.019531 0.515015 +0.560954 +0.566076 -0.005122 +0.000000
993     809     862     M   5    0     0     0.023438 0.510811 +0.382606 +0.598485 -0.215879 +0.000000
994     809     862     F   5    0     0     0.023438 0.509810 +0.744916 +0.859634 -0.114718 +0.000000
995     809     807     M   5    0     0     0.166016 0.566867 +1.299726 +1.097560 +0.202166 +0.000000
996     809     807     F   5    0     0     0.166016 0.592092 +0.026690 -0.268193 +0.294883 +0.000000
997     809     886     F   5    0     0     0.042969 0.506206 +1.839040 +1.344068 +0.494972 +0.000000
998     809     886     M   5    0     0     0.042969 0.506807 +0.375588 +0.439261 -0.063673 +0.000000
999     809     905     M   5    0     0     0.015625 0.491792 -1.190051 -1.250379 +0.060328 +0.000000
1000    809     905     M   5    0     0     0.015625 0.521522 +0.147888 +0.030088 +0.117799 +0.000000
1001    895     736     M   5    0     0     0.007813 0.511311 -2.715678 -2.333422 -0.382257 +0.000000
1002    895     736     M   5    0     0     0.007813 0.518018 -0.870618 -0.855105 -0.015514 +0.000000
1003    895     755     M   5    0     0     0.013672 0.507708 -1.769299 -1.352284 -0.417015 +0.000000
1004    895     755     F   5    0     0     0.013672 0.500701 -0.312053 -0.488533 +0.176480 +0.000000
1005    895     881     F   5    0     0     0.058594 0.513313 +0.187758 +0.033090 +0.154668 +0.000000
1006    895     881     M   5    0     0     0.058594 0.504905 -0.625701 -0.999890 +0.374189 +0.000000
1007    895     813     F   5    0     0     0.011719 0.523624 +1.660844 +1.219402 +0.441442 +0.000000
1008    895     813     F   5    0     0     0.011719 0.514915 -2.413631 -2.573451 +0.159820 +0.000000
1009    895     867     M   5    0     0     0.023438 0.502402 -0.060696 -0.312158 +0.251462 +0.000000
1010    895     867     M   5    0     0     0.023438 0.497598 -0.106480 +0.048160 -0.154639 +0.000000
1011    770     865     M   5    0     0     0.011719 0.511011 +0.632815 +0.656380 -0.023566 +0.000000
1012    770     865     F   5    0     0     0.011719 0.505405 +0.059981 -0.033842 +0.093823 +0.000000
1013    770     789     F   5    0     0     0.080078 0.525225 -1.765206 -1.668793 -0.096413 +0.000000
1014    770     789     M   5    0     0     0.080078 0.535836 +2.177943 +2.200602 -0.022659 +0.000000
1015    770     798     M   5    0     0     0.007813 0.503904 -0.977279 -0.702154 -0.275125 +0.000000
1016    770     798     F   5    0     0     0.007813 0.509009 -0.594330 -0.107513 -0.486816 +0.000000
1017    770     739     M   5    0     0     0.015625 0.508909 +0.351250 +0.434640 -0.083391 +0.000000
1018    770     739     M   5    0     0     0.015625 0.499499 -0.494734 -0.216727 -0.278007 +0.000000
1019    770     888     F   5    0     0     0.009766 0.503704 -0.170129 -0.400160 +0.230032 +0.000000
1020    770     888     M   5    0     0     0.009766 0.494695 -1.559322 -1.551989 -0.007333 +0.000000
1021    769     830     M   5    0     0     0.046875 0.523323 -0.002045 +0.106467 -0.108513 +0.000000
1022    769     830     F   5    0     0     0.046875 0.502302 -0.767773 -1.256718 +0.488945 +0.000000
1023    769     848     F   5    0     0     0.021484 0.505005 +1.518503 +1.194157 +0.324346 +0.000000
1024    769     848     M   5    0     0     0.021484 0.514114 -0.717744 -0.653641 -0.064103 +0.000000
1025    769     819     F   5    0     0     0.003906 0.495796 -2.220315 -2.849587 +0.629272 +0.000000
1026    769     819     F   5    0     0     0.003906 0.493393 -0.314246 -0.638493 +0.324246 +0.000000
1027    769     765     F   5    0     0     0.183594 0.579580 -0.282206 -0.772645 +0.490439 +0.000000
1028    769     765     M   5    0     0     0.183594 0.588288 +0.174803 -0.367502 +0.542305 +0.000000
1029    769     776     F   5    0     0     0.005859 0.491592 +0.110482 +0.009644 +0.100838 +0.000000
1030    769     776     F   5    0     0     0.005859 0.491291 -0.126002 +0.101742 -0.227743 +0.000000
1031    852     914     M   5    0     0     0.009766 0.494394 +2.185039 +1.464740 +0.720300 +0.000000
1032    852     914     M   5    0     0     0.009766 0.502703 -0.944785 -1.565754 +0.620969 +0.000000
1033    852     756     M   5    0     0     0.021484 0.509209 +1.817063 +1.564177 +0.252886 +0.000000
1034    852     756     M   5    0     0     0.021484 0.510911 -1.522289 -1.628610 +0.106321 +0.000000
1035    852     831     F   5    0     0     0.019531 0.518519 -0.400247 -0.311109 -0.089139 +0.000000
1036    852     831     M   5    0     0     0.019531 0.525425 -0.453745 -0.319229 -0.134516 +0.000000
1037    852     902     M   5    0     0     0.005859 0.507007 +1.177662 +0.619535 +0.558127 +0.000000
1038    852     902     M   5    0     0     0.005859 0.501802 +0.125362 -0.107303 +0.232665 +0.000000
1039    852     911     M   5    0     0     0.009766 0.490591 +1.498786 +1.100308 +0.398478 +0.000000
1040    852     911     F   5    0     0     0.009766 0.494595 -1.404221 -1.253364 -0.150857 +0.000000
1041    801     879     F   5    0     0     0.042969 0.517718 -0.930798 -0.581939 -0.348860 +0.000000
1042    801     879     M   5    0     0     0.042969 0.533534 -3.106442 -2.263915 -0.842527 +0.000000
1043    801     851     M   5    0     0     0.019531 0.508709 -0.312790 +0.061089 -0.373879 +0.000000
1044    801     851     M   5    0     0     0.019531 0.523624 -0.171653 -0.722958 +0.551305 +0.000000
1045    801     850     F   5    0     0     0.023438 0.516617 +0.154012 +0.475602 -0.321590 +0.000000
1046    801     850     M   5    0     0     0.023438 0.542743 +0.526019 +0.729092 -0.203074 +0.000000
1047    801     820     F   5    0     0     0.003906 0.513814 -0.175861 -0.255263 +0.079403 +0.000000
1048    801     820     F   5    0     0     0.003906 0.508509 +0.086768 +0.112149 -0.025382 +0.000000
1049    801     722     F   5    0     0     0.009766 0.508008 -0.426724 -0.233663 -0.193061 +0.000000
1050    801     722     F   5    0     0     0.009766 0.505706 +0.396833 +0.275923 +0.120910 +0.000000
1051    777     832     M   5    0     0     0.003906 0.499499 -0.740357 -0.864215 +0.123858 +0.000000
1052    777     832     F   5    0     0     0.003906 0.509309 -0.653936 -0.559018 -0.094918 +0.000000
1053    777     908     M   5    0     0     0.039063 0.528328 +0.405161 +0.244312 +0.160849 +0.000000
1054    777     908     M   5    0     0     0.039063 0.553654 +0.615656 +0.270260 +0.345396 +0.000000
1055    777     760     M   5    0     0     0.003906 0.490490 +0.387949 +0.174798 +0.213152 +0.000000
1056    777     760     F   5    0     0     0.003906 0.504705 +0.251633 +0.323199 -0.071565 +0.000000
1057    777     723     M   5    0     0     0.001953 0.501902 +0.458397 +0.778539 -0.320142 +0.000000
1058    777     723     F   5    0     0     0.001953 0.498398 +0.445334 +0.183879 +0.261455 +0.000000
1059    777     745     M   5    0     0     0.015625 0.521221 -1.518545 -1.190933 -0.327612 +0.000000
1060    777     745     F   5    0     0     0.015625 0.506206 -0.389389 -0.170662 -0.218727 +0.000000
1061    794     806     M   5    0     0     0.009766 0.507307 +1.564129 +1.411501 +0.152628 +0.000000
1062    794     806     F   5    0     0     0.009766 0.510911 -0.637401 -0.270506 -0.366895 +0.000000
1063    794     788     M   5    0     0     0.009766 0.493994 +0.186189 +0.345844 -0.159655 +0.000000
1064    794     788     F   5    0     0     0.009766 0.496697 -0.197877 -0.114419 -0.083458 +0.000000
1065    794     882     F   5    0     0     0.011719 0.511912 -1.292231 -1.133779 -0.158451 +0.000000
1066    794     882     M   5    0     0     0.011719 0.505606 +0.012214 -0.065225 +0.077439 +0.000000
1067    794     903     M   5    0     0     0.027344 0.541842 -0.201294 -0.320185 +0.118891 +0.000000
1068    794     903     F   5    0     0     0.027344 0.524424 -0.701805 -0.746786 +0.044981 +0.000000
1069    794     768     F   5    0     0     0.000000 0.489890 +1.133269 +1.216750 -0.083482 +0.000000
1070    794     768     M   5    0     0     0.000000 0.503804 -0.853770 -0.540127 -0.313643 +0.000000
1071    829     804     M   5    0     0     0.015625 0.501602 +0.440886 -0.062322 +0.503209 +0.000000
1072    829     804     F   5    0     0     0.015625 0.501001 +0.938749 +0.590720 +0.348029 +0.000000
1073    829     779     F   5    0     0     0.019531 0.510410 -1.162125 -1.275746 +0.113621 +0.000000
1074    829     779     F   5    0     0     0.019531 0.497698 +0.276262 +0.563897 -0.287635 +0.000000
1075    829     797     F   5    0     0     0.009766 0.497998 -0.561037 -0.507726 -0.053311 +0.000000
1076    829     797     F   5    0     0     0.009766 0.509610 -1.345495 -0.974600 -0.370895 +0.000000
1077    829     735     M   5    0     0     0.009766 0.511612 -0.230369 +0.059419 -0.289788 +0.000000
1078    829     735     M   5    0     0     0.009766 0.509510 +0.554910 +0.015080 +0.539830 +0.000000
1079    829     729     F   5    0     0     0.001953 0.502302 +0.376993 +0.379119 -0.002127 +0.000000
1080    829     729     M   5    0     0     0.001953 0.504905 -1.701027 -1.363001 -0.338027 +0.000000
1081    864     866     M   5    0     0     0.140625 0.613413 -0.566308 -1.105765 +0.539457 +0.000000
1082    864     866     M   5    0     0     0.140625 0.544344 +0.309479 +0.243542 +0.065938 +0.000000
1083    864     858     F   5    0     0     0.009766 0.498098 -1.273551 -1.469916 +0.196365 +0.000000
1084    864     858     F   5    0     0     0.009766 0.501802 +0.201905 -0.318057 +0.519962 +0.000000
1085    864     759     M   5    0     0     0.005859 0.506507 -0.660360 -0.826012 +0.165651 +0.000000
1086    864     759     F   5    0     0     0.005859 0.509109 +1.473323 +1.055047 +0.418276 +0.000000
1087    864     811     M   5    0     0     0.009766 0.501902 -1.420031 -1.321166 -0.098865 +0.000000
1088    864     811     F   5    0     0     0.009766 0.506707 +0.049964 -0.364035 +0.413998 +0.000000
1089    864     762     M   5    0     0     0.000000 0.498298 -0.421895 -0.641013 +0.219119 +0.000000
1090    864     762     F   5    0     0     0.000000 0.502302 +0.358017 +0.528728 -0.170711 +0.000000
1091    730     846     F   5    0     0     0.005859 0.511512 +0.702351 +0.596605 +0.105746 +0.000000
1092    730     846     M   5    0     0     0.005859 0.502703 +1.175348 +1.205363 -0.030015 +0.000000
1093    730     754     F   5    0     0     0.097656 0.533834 -1.079833 -0.976803 -0.103030 +0.000000
1094    730     754     F   5    0     0     0.097656 0.557958 +0.631721 +0.925673 -0.293952 +0.000000
1095    730     898     M   5    0     0     0.011719 0.501301 -1.293101 -0.862651 -0.430450 +0.000000
1096    730     898     M   5    0     0     0.011719 0.501001 -0.412386 -0.427380 +0.014994 +0.000000
1097    730     781     M   5    0     0     0.023438 0.508509 +0.578715 +0.547080 +0.031634 +0.000000
1098    730     781     M   5    0     0     0.023438 0.510911 -0.193926 +0.307837 -0.501763 +0.000000
1099    730     740     M   5    0     0     0.078125 0.545145 +0.349457 +0.589820 -0.240362 +0.000000
1100    730     740     M   5    0     0     0.078125 0.529630 -0.729074 -0.338768 -0.390306 +0.000000
1101    724     894     M   5    0     0     0.000000 0.492392 -1.442300 -1.485139 +0.042839 +0.000000
1102    724     894     M   5    0     0     0.000000 0.492893 +0.590407 +0.420024 +0.170383 +0.000000
1103    724     758     M   5    0     0     0.033203 0.536236 +0.154768 -0.005644 +0.160412 +0.000000
1104    724     758     F   5    0     0     0.033203 0.531131 -1.722086 -1.918824 +0.196738 +0.000000
1105    724     860     F   5    0     0     0.027344 0.500801 +1.149943 +1.124670 +0.025273 +0.000000
1106    724     860     F   5    0     0     0.027344 0.503303 +0.626376 +0.592345 +0.034031 +0.000000
1107    724     784     F   5    0     0     0.015625 0.519520 +0.899469 +0.785568 +0.113901 +0.000000
1108    724     784     F   5    0     0     0.015625 0.504104 -0.891370 -0.625346 -0.266025 +0.000000
1109    724     904     M   5    0     0     0.009766 0.494494 +0.600317 +0.353699 +0.246618 +0.000000
1110    724     904     F   5    0     0     0.009766 0.502302 +1.412209 +0.961955 +0.450254 +0.000000
1111    796     916     F   5    0     0     0.000000 0.503103 -0.863762 -0.942599 +0.078837 +0.000000
1112    796     916     F   5    0     0     0.000000 0.495495 +1.987021 +1.592382 +0.394639 +0.000000
1113    796     808     M   5    0     0     0.000000 0.499199 +0.427002 +0.140625 +0.286377 +0.000000
1114    796     808     M   5    0     0     0.000000 0.498298 +0.593315 +0.243567 +0.349749 +0.000000
1115    796     787     F   5    0     0     0.000000 0.489690 +1.313281 +0.892404 +0.420877 +0.000000
1116    796     787     F   5    0     0     0.000000 0.499700 -1.306023 -1.248603 -0.057420 +0.000000
1117    796     750     M   5    0     0     0.009766 0.503804 -0.525542 -0.704972 +0.179430 +0.000000
1118    796     750     M   5    0     0     0.009766 0.511612 +0.675574 +0.559064 +0.116510 +0.000000
1119    796     871     M   5    0     0     0.013672 0.499299 -0.263535 -0.311155 +0.047619 +0.000000
1120    796     871     M   5    0     0     0.013672 0.506507 -0.021945 -0.322526 +0.300581 +0.000000
