# Supplementary material for: Performance of Hamiltonian Monte Carlo and No-U-Turn Sampler for estimating genetic parameters and breeding values
Source: Genet Sel Evol. 2019 Dec 10;51:73. doi: 10.1186/s12711-019-0515-1 (PMC6902603; doi:10.1186/s12711-019-0515-1)
Supplement: Supplementary file 3 — Additional file 3. Simulated data with a heritability of 0.3. [file 12711_2019_515_MOESM3_ESM.txt]

Progeny Sire    Dam     Sex  G   NMPrg NFPrg F        Homo     Phen      Res       Polygene  QTL      
1       0       0       M   0    2     8     0.000000 0.503804 -0.295934 +0.216947 -0.512881 +0.000000
2       0       0       M   0    3     7     0.000000 0.491491 +0.608295 -0.308274 +0.916569 +0.000000
3       0       0       M   0    6     4     0.000000 0.493794 +0.784840 +0.948690 -0.163850 +0.000000
4       0       0       M   0    6     4     0.000000 0.497397 -1.570849 -0.634074 -0.936775 +0.000000
5       0       0       M   0    3     7     0.000000 0.501902 -0.230290 +0.777196 -1.007485 +0.000000
6       0       0       M   0    5     5     0.000000 0.504004 -0.579812 +0.038645 -0.618457 +0.000000
7       0       0       M   0    4     6     0.000000 0.509109 -1.556890 -1.548445 -0.008446 +0.000000
8       0       0       M   0    5     5     0.000000 0.506106 +1.687466 +1.243164 +0.444302 +0.000000
9       0       0       M   0    5     5     0.000000 0.501802 +0.120303 +0.033049 +0.087254 +0.000000
10      0       0       M   0    7     3     0.000000 0.502402 +0.486654 +0.063030 +0.423624 +0.000000
11      0       0       M   0    4     6     0.000000 0.505706 +0.803846 -0.006000 +0.809847 +0.000000
12      0       0       M   0    3     7     0.000000 0.497297 +0.046760 -0.961630 +1.008391 +0.000000
13      0       0       M   0    5     5     0.000000 0.501902 -1.682869 -1.066547 -0.616323 +0.000000
14      0       0       M   0    5     5     0.000000 0.495996 +0.450229 -0.160356 +0.610586 +0.000000
15      0       0       M   0    3     7     0.000000 0.496196 -0.506154 -1.173866 +0.667712 +0.000000
16      0       0       M   0    6     4     0.000000 0.494194 -0.785559 -1.335695 +0.550136 +0.000000
17      0       0       M   0    8     2     0.000000 0.507307 -0.256177 +0.584763 -0.840940 +0.000000
18      0       0       M   0    4     6     0.000000 0.494094 +1.093975 +0.869911 +0.224064 +0.000000
19      0       0       M   0    9     1     0.000000 0.496797 -0.831035 -1.099677 +0.268641 +0.000000
20      0       0       M   0    7     3     0.000000 0.487588 -0.423313 +0.084000 -0.507313 +0.000000
21      0       0       F   0    1     1     0.000000 0.503704 -0.881866 -1.148580 +0.266715 +0.000000
22      0       0       F   0    0     2     0.000000 0.499099 +0.649915 -0.069041 +0.718956 +0.000000
23      0       0       F   0    1     1     0.000000 0.497197 +0.147019 -0.119109 +0.266128 +0.000000
24      0       0       F   0    1     1     0.000000 0.504404 -2.058041 -1.237128 -0.820913 +0.000000
25      0       0       F   0    0     2     0.000000 0.503804 +1.333994 +1.054375 +0.279619 +0.000000
26      0       0       F   0    0     2     0.000000 0.505205 -0.539094 -1.337726 +0.798632 +0.000000
27      0       0       F   0    2     0     0.000000 0.498098 -0.409997 -0.134476 -0.275520 +0.000000
28      0       0       F   0    1     1     0.000000 0.500400 -1.312879 -0.914615 -0.398263 +0.000000
29      0       0       F   0    1     1     0.000000 0.499600 -1.017077 -0.555337 -0.461740 +0.000000
30      0       0       F   0    1     1     0.000000 0.501502 -0.631283 -0.503061 -0.128222 +0.000000
31      0       0       F   0    2     0     0.000000 0.502703 -0.335911 +0.154349 -0.490259 +0.000000
32      0       0       F   0    1     1     0.000000 0.502503 -0.006314 -0.399368 +0.393054 +0.000000
33      0       0       F   0    1     1     0.000000 0.505305 -0.994058 -0.027314 -0.966744 +0.000000
34      0       0       F   0    1     1     0.000000 0.492192 -0.792170 -1.386363 +0.594193 +0.000000
35      0       0       F   0    1     1     0.000000 0.504605 -1.095325 -0.932169 -0.163157 +0.000000
36      0       0       F   0    2     0     0.000000 0.501602 -0.253955 +0.899147 -1.153102 +0.000000
37      0       0       F   0    2     0     0.000000 0.499700 +0.467496 -0.245204 +0.712700 +0.000000
38      0       0       F   0    0     2     0.000000 0.502803 +0.094640 -0.024505 +0.119144 +0.000000
39      0       0       F   0    1     1     0.000000 0.501101 +0.180895 +0.872868 -0.691973 +0.000000
40      0       0       F   0    1     1     0.000000 0.507407 -0.384597 -0.512379 +0.127782 +0.000000
41      0       0       F   0    1     1     0.000000 0.512212 -0.037291 +0.080552 -0.117843 +0.000000
42      0       0       F   0    0     2     0.000000 0.497798 +0.547739 +0.568421 -0.020682 +0.000000
43      0       0       F   0    0     2     0.000000 0.502603 -1.609322 -0.723635 -0.885687 +0.000000
44      0       0       F   0    2     0     0.000000 0.492092 +0.168607 -0.128593 +0.297200 +0.000000
45      0       0       F   0    1     1     0.000000 0.493994 -0.943796 -0.180843 -0.762953 +0.000000
46      0       0       F   0    1     1     0.000000 0.489790 +0.229073 -0.170854 +0.399927 +0.000000
47      0       0       F   0    0     2     0.000000 0.500701 -0.053406 -0.531515 +0.478108 +0.000000
48      0       0       F   0    1     1     0.000000 0.499600 -0.950656 -0.372417 -0.578239 +0.000000
49      0       0       F   0    1     1     0.000000 0.499199 +0.236259 +0.193716 +0.042542 +0.000000
50      0       0       F   0    2     0     0.000000 0.491592 -1.600045 -1.496971 -0.103074 +0.000000
51      0       0       F   0    2     0     0.000000 0.494194 -0.946244 -1.472037 +0.525793 +0.000000
52      0       0       F   0    1     1     0.000000 0.498298 +0.752463 +0.695782 +0.056682 +0.000000
53      0       0       F   0    1     1     0.000000 0.503504 -1.298548 -0.788212 -0.510336 +0.000000
54      0       0       F   0    1     1     0.000000 0.493493 -0.174016 +0.075266 -0.249282 +0.000000
55      0       0       F   0    0     2     0.000000 0.500200 +1.376617 +0.560084 +0.816533 +0.000000
56      0       0       F   0    0     2     0.000000 0.497798 +1.818843 +1.041229 +0.777614 +0.000000
57      0       0       F   0    0     2     0.000000 0.506406 -1.631878 -1.068205 -0.563672 +0.000000
58      0       0       F   0    1     1     0.000000 0.503103 +0.535428 +0.305494 +0.229935 +0.000000
59      0       0       F   0    2     0     0.000000 0.500801 +0.559177 -0.075155 +0.634332 +0.000000
60      0       0       F   0    1     1     0.000000 0.502603 -0.615065 -0.834675 +0.219610 +0.000000
61      0       0       F   0    2     0     0.000000 0.494795 -0.302604 -0.559703 +0.257099 +0.000000
62      0       0       F   0    0     2     0.000000 0.505906 -0.165576 +0.861852 -1.027429 +0.000000
63      0       0       F   0    1     1     0.000000 0.501902 -1.402082 -0.492031 -0.910051 +0.000000
64      0       0       F   0    2     0     0.000000 0.503804 -0.875302 -0.914760 +0.039457 +0.000000
65      0       0       F   0    0     2     0.000000 0.500501 +0.034400 +0.267387 -0.232987 +0.000000
66      0       0       F   0    1     1     0.000000 0.498699 -0.415492 +0.016072 -0.431564 +0.000000
67      0       0       F   0    2     0     0.000000 0.501902 +1.316357 +1.261493 +0.054864 +0.000000
68      0       0       F   0    1     1     0.000000 0.498198 -1.004559 -0.423431 -0.581128 +0.000000
69      0       0       F   0    1     1     0.000000 0.497397 -0.500294 -0.265395 -0.234899 +0.000000
70      0       0       F   0    2     0     0.000000 0.499099 +2.258430 +1.828924 +0.429506 +0.000000
71      0       0       F   0    1     1     0.000000 0.489790 +0.308381 +0.524715 -0.216334 +0.000000
72      0       0       F   0    2     0     0.000000 0.502102 +0.499392 +0.077685 +0.421707 +0.000000
73      0       0       F   0    1     1     0.000000 0.501101 +1.161891 +0.466312 +0.695579 +0.000000
74      0       0       F   0    0     2     0.000000 0.506707 -0.525820 +0.401897 -0.927717 +0.000000
75      0       0       F   0    2     0     0.000000 0.496997 -0.187649 +0.317262 -0.504912 +0.000000
76      0       0       F   0    1     1     0.000000 0.495796 +0.137908 +0.250399 -0.112491 +0.000000
77      0       0       F   0    1     1     0.000000 0.490090 +0.442618 +0.752632 -0.310014 +0.000000
78      0       0       F   0    0     2     0.000000 0.500701 -0.170474 -0.637484 +0.467010 +0.000000
79      0       0       F   0    2     0     0.000000 0.506707 -0.719947 -0.652495 -0.067452 +0.000000
80      0       0       F   0    0     2     0.000000 0.489590 +0.185287 +0.320598 -0.135311 +0.000000
81      0       0       F   0    0     2     0.000000 0.503504 -0.668229 -0.519603 -0.148625 +0.000000
82      0       0       F   0    1     1     0.000000 0.493493 +0.010653 -0.591760 +0.602414 +0.000000
83      0       0       F   0    2     0     0.000000 0.501902 -1.258534 -0.872403 -0.386131 +0.000000
84      0       0       F   0    1     1     0.000000 0.501301 +0.244312 +0.177378 +0.066933 +0.000000
85      0       0       F   0    0     2     0.000000 0.490791 +0.377064 -0.018365 +0.395429 +0.000000
86      0       0       F   0    1     1     0.000000 0.501902 -1.497099 -0.669857 -0.827242 +0.000000
87      0       0       F   0    1     1     0.000000 0.498498 +1.438752 +1.020766 +0.417986 +0.000000
88      0       0       F   0    0     2     0.000000 0.506206 -1.615625 -1.134219 -0.481406 +0.000000
89      0       0       F   0    2     0     0.000000 0.496897 +0.986703 +1.163589 -0.176886 +0.000000
90      0       0       F   0    0     2     0.000000 0.502903 -0.535455 -0.760961 +0.225506 +0.000000
91      0       0       F   0    1     1     0.000000 0.495495 +0.133078 +0.330592 -0.197515 +0.000000
92      0       0       F   0    2     0     0.000000 0.504004 +0.953152 +1.025726 -0.072574 +0.000000
93      0       0       F   0    1     1     0.000000 0.495095 -0.584297 -0.796931 +0.212633 +0.000000
94      0       0       F   0    2     0     0.000000 0.493894 +0.397314 +0.747180 -0.349866 +0.000000
95      0       0       F   0    0     2     0.000000 0.505706 +0.716528 +0.037476 +0.679053 +0.000000
96      0       0       F   0    0     2     0.000000 0.512913 -0.670330 -1.613954 +0.943624 +0.000000
97      0       0       F   0    0     2     0.000000 0.498999 -0.330396 -0.152049 -0.178347 +0.000000
98      0       0       F   0    1     1     0.000000 0.501101 +0.368028 +0.379988 -0.011960 +0.000000
99      0       0       F   0    0     2     0.000000 0.500801 -1.182771 -0.646480 -0.536291 +0.000000
100     0       0       F   0    1     1     0.000000 0.500200 -0.629516 -0.024388 -0.605127 +0.000000
101     0       0       F   0    1     1     0.000000 0.501201 -0.741660 -0.418900 -0.322760 +0.000000
102     0       0       F   0    2     0     0.000000 0.490991 +0.598271 -0.083109 +0.681379 +0.000000
103     0       0       F   0    2     0     0.000000 0.504705 -0.150126 +0.440641 -0.590767 +0.000000
104     0       0       F   0    2     0     0.000000 0.500601 +0.476825 +0.357001 +0.119824 +0.000000
105     0       0       F   0    1     1     0.000000 0.509810 +0.067149 +0.958898 -0.891749 +0.000000
106     0       0       F   0    0     2     0.000000 0.495495 -0.264266 -0.218648 -0.045617 +0.000000
107     0       0       F   0    1     1     0.000000 0.504104 -1.509105 -0.860234 -0.648871 +0.000000
108     0       0       F   0    1     1     0.000000 0.496697 -1.854041 -0.087512 -1.766529 +0.000000
109     0       0       F   0    2     0     0.000000 0.503504 +1.307388 +0.981310 +0.326078 +0.000000
110     0       0       F   0    1     1     0.000000 0.498899 -0.395684 -0.200746 -0.194938 +0.000000
111     0       0       F   0    2     0     0.000000 0.505205 +1.456691 +1.052123 +0.404568 +0.000000
112     0       0       F   0    2     0     0.000000 0.499800 -0.156058 -0.343350 +0.187292 +0.000000
113     0       0       F   0    1     1     0.000000 0.500300 +1.282641 +0.352991 +0.929650 +0.000000
114     0       0       F   0    1     1     0.000000 0.503303 -1.149699 -0.886364 -0.263335 +0.000000
115     0       0       F   0    2     0     0.000000 0.501702 -0.903958 -0.835522 -0.068436 +0.000000
116     0       0       F   0    0     2     0.000000 0.499900 +0.024837 -0.307517 +0.332353 +0.000000
117     0       0       F   0    1     1     0.000000 0.496797 -0.077366 -0.566491 +0.489125 +0.000000
118     0       0       F   0    1     1     0.000000 0.503203 +0.460565 +0.361351 +0.099214 +0.000000
119     0       0       F   0    0     2     0.000000 0.499199 +1.502783 +1.781115 -0.278333 +0.000000
120     0       0       F   0    1     1     0.000000 0.505205 +0.786181 +0.060287 +0.725893 +0.000000
121     19      36      M   1    0     0     0.000000 0.494294 -1.350633 -0.640163 -0.710470 +0.000000
122     19      36      M   1    0     0     0.000000 0.497898 -0.151897 +0.115926 -0.267823 +0.000000
123     19      104     M   1    0     0     0.000000 0.492893 -1.080218 -0.800463 -0.279755 +0.000000
124     19      104     M   1    0     0     0.000000 0.494294 +0.415249 -0.230407 +0.645656 +0.000000
125     19      53      F   1    1     1     0.000000 0.493894 +0.909576 +0.588620 +0.320955 +0.000000
126     19      53      M   1    0     0     0.000000 0.501602 +0.596740 +0.674880 -0.078140 +0.000000
127     19      111     M   1    0     0     0.000000 0.499399 +0.310348 -0.121667 +0.432015 +0.000000
128     19      111     M   1    0     0     0.000000 0.503303 +0.774141 +0.715620 +0.058521 +0.000000
129     19      112     M   1    0     0     0.000000 0.502603 -1.555549 -1.171469 -0.384080 +0.000000
130     19      112     M   1    0     0     0.000000 0.505906 +0.440275 +0.061960 +0.378315 +0.000000
131     20      27      M   1    0     0     0.000000 0.492192 -1.462703 -0.452220 -1.010483 +0.000000
132     20      27      M   1    0     0     0.000000 0.497497 +0.976750 +1.495005 -0.518255 +0.000000
133     20      115     M   1    0     0     0.000000 0.494394 +0.680351 +1.610329 -0.929977 +0.000000
134     20      115     M   1    0     0     0.000000 0.501502 +0.359930 +1.023261 -0.663331 +0.000000
135     20      120     M   1    0     0     0.000000 0.502503 -0.270290 -0.423771 +0.153481 +0.000000
136     20      120     F   1    2     0     0.000000 0.504204 +0.384166 +0.048712 +0.335454 +0.000000
137     20      29      F   1    1     1     0.000000 0.509710 -1.559128 -0.470584 -1.088544 +0.000000
138     20      29      M   1    0     0     0.000000 0.500601 -1.250245 -0.746382 -0.503863 +0.000000
139     20      91      M   1    0     0     0.000000 0.500400 +0.454417 +0.963504 -0.509088 +0.000000
140     20      91      F   1    1     1     0.000000 0.507608 +0.986166 +1.085555 -0.099389 +0.000000
141     15      26      F   1    1     1     0.000000 0.494895 +0.642934 -0.391798 +1.034732 +0.000000
142     15      26      F   1    1     1     0.000000 0.498198 -0.244563 -1.232316 +0.987753 +0.000000
143     15      51      M   1    0     0     0.000000 0.496196 +0.771347 +0.420866 +0.350481 +0.000000
144     15      51      M   1    0     0     0.000000 0.500200 +1.449442 +1.464209 -0.014766 +0.000000
145     15      80      F   1    1     1     0.000000 0.500701 +0.171341 -0.490306 +0.661647 +0.000000
146     15      80      F   1    0     2     0.000000 0.495195 +1.232355 +0.960295 +0.272059 +0.000000
147     15      119     F   1    1     1     0.000000 0.504204 +0.158223 +0.190925 -0.032703 +0.000000
148     15      119     F   1    0     2     0.000000 0.498198 +0.227799 +0.331576 -0.103778 +0.000000
149     15      60      F   1    0     2     0.000000 0.492793 +1.431398 +0.316132 +1.115266 +0.000000
150     15      60      M   1    0     0     0.000000 0.493994 +0.176447 -0.137009 +0.313456 +0.000000
151     10      89      M   1    3     7     0.000000 0.498999 -0.853249 -1.214772 +0.361523 +0.000000
152     10      89      M   1    7     3     0.000000 0.499299 -0.013605 +0.263188 -0.276792 +0.000000
153     10      63      F   1    0     2     0.000000 0.502002 -0.460429 -0.369505 -0.090924 +0.000000
154     10      63      M   1    0     0     0.000000 0.495495 -1.025222 -0.996517 -0.028704 +0.000000
155     10      87      M   1    0     0     0.000000 0.502803 +0.573836 -0.278362 +0.852199 +0.000000
156     10      87      F   1    2     0     0.000000 0.489790 -1.107747 -1.409003 +0.301256 +0.000000
157     10      103     M   1    5     5     0.000000 0.488989 -1.451687 -1.026241 -0.425445 +0.000000
158     10      103     M   1    0     0     0.000000 0.492693 +1.500829 +1.681797 -0.180968 +0.000000
159     10      52      M   1    0     0     0.000000 0.502503 +2.207471 +1.110486 +1.096984 +0.000000
160     10      52      F   1    2     0     0.000000 0.505906 +1.052155 +0.692261 +0.359894 +0.000000
161     11      56      F   1    1     1     0.000000 0.513614 +1.607011 +1.595938 +0.011073 +0.000000
162     11      56      F   1    2     0     0.000000 0.504505 +1.350887 +0.942517 +0.408370 +0.000000
163     11      72      M   1    0     0     0.000000 0.498899 +0.210091 -0.455964 +0.666056 +0.000000
164     11      72      M   1    0     0     0.000000 0.488088 -0.202174 -0.523129 +0.320955 +0.000000
165     11      30      M   1    0     0     0.000000 0.503804 +0.212495 -0.667275 +0.879770 +0.000000
166     11      30      F   1    2     0     0.000000 0.496196 -1.470581 -1.450105 -0.020476 +0.000000
167     11      78      F   1    1     1     0.000000 0.509309 +1.138198 +0.610651 +0.527547 +0.000000
168     11      78      F   1    1     1     0.000000 0.507708 -1.002629 -1.275110 +0.272480 +0.000000
169     11      100     M   1    0     0     0.000000 0.501902 -0.432417 +0.086670 -0.519087 +0.000000
170     11      100     F   1    0     2     0.000000 0.504505 -0.290667 -0.027532 -0.263134 +0.000000
171     1       88      F   1    0     2     0.000000 0.508308 -1.282915 -0.722325 -0.560590 +0.000000
172     1       88      F   1    2     0     0.000000 0.503604 -1.730881 -0.422134 -1.308747 +0.000000
173     1       23      F   1    2     0     0.000000 0.505706 -1.338185 -1.316687 -0.021498 +0.000000
174     1       23      M   1    5     5     0.000000 0.497998 -0.672383 -0.541089 -0.131294 +0.000000
175     1       90      F   1    1     1     0.000000 0.499700 +0.121255 +0.019197 +0.102057 +0.000000
176     1       90      F   1    0     2     0.000000 0.504805 -0.016118 +0.608773 -0.624891 +0.000000
177     1       97      F   1    2     0     0.000000 0.498298 -0.396590 -0.432227 +0.035637 +0.000000
178     1       97      F   1    0     2     0.000000 0.508709 -0.162397 -0.325872 +0.163475 +0.000000
179     1       71      F   1    1     1     0.000000 0.509710 -1.929328 -1.497307 -0.432021 +0.000000
180     1       71      M   1    0     0     0.000000 0.495796 -0.492781 -1.039024 +0.546243 +0.000000
181     3       45      M   1    0     0     0.000000 0.495596 +0.733868 +0.907052 -0.173184 +0.000000
182     3       45      F   1    1     1     0.000000 0.502903 -0.475154 -0.024917 -0.450237 +0.000000
183     3       94      M   1    0     0     0.000000 0.501902 -0.758126 -0.229147 -0.528979 +0.000000
184     3       94      M   1    0     0     0.000000 0.499199 +0.110274 -0.127965 +0.238240 +0.000000
185     3       48      M   1    0     0     0.000000 0.495195 +0.009751 +0.613210 -0.603459 +0.000000
186     3       48      F   1    2     0     0.000000 0.505105 +1.818047 +2.015378 -0.197330 +0.000000
187     3       57      F   1    1     1     0.000000 0.499099 -0.515848 -0.068629 -0.447219 +0.000000
188     3       57      F   1    1     1     0.000000 0.494695 -0.108927 -0.797246 +0.688319 +0.000000
189     3       102     M   1    0     0     0.000000 0.498699 -0.881836 -1.067210 +0.185374 +0.000000
190     3       102     M   1    0     0     0.000000 0.502402 -0.095624 -0.193470 +0.097847 +0.000000
191     18      84      M   1    0     0     0.000000 0.513113 +1.019701 +0.587125 +0.432576 +0.000000
192     18      84      F   1    0     2     0.000000 0.504204 -0.628668 -0.637845 +0.009177 +0.000000
193     18      21      F   1    2     0     0.000000 0.492893 +0.997795 +0.476085 +0.521710 +0.000000
194     18      21      M   1    0     0     0.000000 0.492392 +0.054129 -0.448978 +0.503107 +0.000000
195     18      28      F   1    1     1     0.000000 0.492092 +0.647489 +0.141581 +0.505908 +0.000000
196     18      28      M   1    0     0     0.000000 0.499499 -0.434641 +0.057456 -0.492097 +0.000000
197     18      113     F   1    1     1     0.000000 0.491892 -0.076622 -0.850337 +0.773715 +0.000000
198     18      113     M   1    0     0     0.000000 0.502903 -0.125617 -1.382697 +1.257080 +0.000000
199     18      95      F   1    1     1     0.000000 0.498999 -0.571928 -1.363987 +0.792059 +0.000000
200     18      95      F   1    1     1     0.000000 0.500901 +0.965797 +0.624768 +0.341028 +0.000000
201     17      31      M   1    0     0     0.000000 0.503904 +0.604096 +0.932016 -0.327919 +0.000000
202     17      31      M   1    6     4     0.000000 0.502803 -2.442525 -1.480355 -0.962170 +0.000000
203     17      39      M   1    0     0     0.000000 0.508108 -0.789387 +0.532404 -1.321791 +0.000000
204     17      39      F   1    0     2     0.000000 0.506406 -0.941024 -0.272800 -0.668224 +0.000000
205     17      37      M   1    3     7     0.000000 0.495696 -0.424100 +0.018444 -0.442544 +0.000000
206     17      37      M   1    0     0     0.000000 0.501802 +2.366258 +2.207458 +0.158800 +0.000000
207     17      70      M   1    0     0     0.000000 0.500501 +0.015539 +0.321546 -0.306007 +0.000000
208     17      70      M   1    0     0     0.000000 0.500801 -1.335389 -0.600776 -0.734613 +0.000000
209     17      40      M   1    0     0     0.000000 0.503604 -1.695122 -1.294671 -0.400451 +0.000000
210     17      40      F   1    0     2     0.000000 0.504505 +0.300021 +0.294576 +0.005446 +0.000000
211     2       42      F   1    1     1     0.000000 0.506607 +1.891192 +1.531790 +0.359402 +0.000000
212     2       42      F   1    1     1     0.000000 0.500801 -0.474649 -0.904243 +0.429594 +0.000000
213     2       114     M   1    0     0     0.000000 0.509009 +0.852679 +0.312929 +0.539750 +0.000000
214     2       114     F   1    2     0     0.000000 0.500501 +1.596627 +1.210705 +0.385922 +0.000000
215     2       81      F   1    2     0     0.000000 0.501902 -0.154553 -0.791263 +0.636711 +0.000000
216     2       81      F   1    0     2     0.000000 0.503704 +0.361606 -0.487958 +0.849564 +0.000000
217     2       93      M   1    0     0     0.000000 0.501201 +1.966230 +1.402721 +0.563509 +0.000000
218     2       93      F   1    2     0     0.000000 0.489690 +0.967522 +0.212369 +0.755154 +0.000000
219     2       110     M   1    0     0     0.000000 0.500400 +2.072928 +1.777146 +0.295783 +0.000000
220     2       110     F   1    1     1     0.000000 0.494595 -0.387530 -0.699888 +0.312359 +0.000000
221     8       58      M   1    5     5     0.000000 0.503203 +0.875457 -0.013913 +0.889370 +0.000000
222     8       58      F   1    1     1     0.000000 0.501001 -0.316885 -0.500584 +0.183699 +0.000000
223     8       33      F   1    1     1     0.000000 0.500701 -1.755456 -0.786462 -0.968995 +0.000000
224     8       33      M   1    0     0     0.000000 0.497097 +1.003637 +0.944403 +0.059234 +0.000000
225     8       61      M   1    0     0     0.000000 0.499800 +0.617551 +0.610563 +0.006987 +0.000000
226     8       61      M   1    0     0     0.000000 0.502803 +1.009741 +0.490646 +0.519095 +0.000000
227     8       62      F   1    1     1     0.000000 0.501702 -0.675939 +0.236880 -0.912820 +0.000000
228     8       62      F   1    1     1     0.000000 0.502002 -1.199661 -0.739997 -0.459664 +0.000000
229     8       41      M   1    0     0     0.000000 0.501702 +0.696511 +0.560761 +0.135750 +0.000000
230     8       41      F   1    1     1     0.000000 0.505105 -0.944472 -0.632794 -0.311678 +0.000000
231     5       25      F   1    2     0     0.000000 0.497097 -1.067591 -0.925367 -0.142224 +0.000000
232     5       25      F   1    2     0     0.000000 0.496296 -1.457861 -1.402748 -0.055113 +0.000000
233     5       55      F   1    1     1     0.000000 0.491491 -0.491958 -0.500689 +0.008731 +0.000000
234     5       55      F   1    1     1     0.000000 0.494294 -1.004638 -0.030118 -0.974520 +0.000000
235     5       107     F   1    0     2     0.000000 0.500701 +0.691025 +1.657691 -0.966665 +0.000000
236     5       107     M   1    8     2     0.000000 0.502803 -3.010322 -2.241423 -0.768899 +0.000000
237     5       69      M   1    0     0     0.000000 0.497497 -2.365399 -1.466467 -0.898932 +0.000000
238     5       69      F   1    2     0     0.000000 0.502302 -0.291410 -0.133846 -0.157563 +0.000000
239     5       86      M   1    0     0     0.000000 0.494995 -0.112571 -0.075468 -0.037103 +0.000000
240     5       86      F   1    1     1     0.000000 0.494995 -1.619738 -0.944842 -0.674896 +0.000000
241     12      117     F   1    1     1     0.000000 0.493994 +0.566276 -0.026288 +0.592565 +0.000000
242     12      117     M   1    6     4     0.000000 0.497898 +0.215737 -0.385570 +0.601307 +0.000000
243     12      65      F   1    1     1     0.000000 0.504104 +0.308267 -0.248384 +0.556652 +0.000000
244     12      65      F   1    1     1     0.000000 0.504805 +2.210088 +2.086802 +0.123285 +0.000000
245     12      83      M   1    0     0     0.000000 0.498498 +0.670311 -0.104921 +0.775232 +0.000000
246     12      83      M   1    0     0     0.000000 0.501702 -0.636236 -0.633344 -0.002892 +0.000000
247     12      96      F   1    1     1     0.000000 0.506006 +1.612682 +0.243816 +1.368866 +0.000000
248     12      96      F   1    2     0     0.000000 0.504304 -0.204714 -0.353312 +0.148598 +0.000000
249     12      116     F   1    2     0     0.000000 0.505005 +0.785747 -0.251806 +1.037553 +0.000000
250     12      116     F   1    1     1     0.000000 0.508108 +1.481655 +0.790381 +0.691275 +0.000000
251     7       98      F   1    1     1     0.000000 0.506507 -0.091696 -0.330829 +0.239133 +0.000000
252     7       98      M   1    0     0     0.000000 0.502603 -0.622613 -0.796514 +0.173901 +0.000000
253     7       38      F   1    2     0     0.000000 0.500801 +0.562960 +0.584004 -0.021044 +0.000000
254     7       38      F   1    0     2     0.000000 0.491491 +0.491675 +0.073999 +0.417676 +0.000000
255     7       118     M   1    0     0     0.000000 0.495095 -0.080252 +0.398548 -0.478800 +0.000000
256     7       118     F   1    0     2     0.000000 0.500901 -0.752298 -0.365897 -0.386401 +0.000000
257     7       35      F   1    0     2     0.000000 0.505606 +0.167935 +0.016998 +0.150937 +0.000000
258     7       35      M   1    0     0     0.000000 0.501401 -0.821421 -0.743483 -0.077937 +0.000000
259     7       66      F   1    0     2     0.000000 0.497297 +0.100660 +0.241377 -0.140717 +0.000000
260     7       66      M   1    5     5     0.000000 0.498398 -1.386733 -1.359151 -0.027581 +0.000000
261     14      85      F   1    1     1     0.000000 0.498599 +0.628208 -0.046554 +0.674762 +0.000000
262     14      85      F   1    2     0     0.000000 0.488989 -0.000168 -0.392240 +0.392072 +0.000000
263     14      75      M   1    0     0     0.000000 0.498198 +0.730334 +0.459729 +0.270604 +0.000000
264     14      75      M   1    7     3     0.000000 0.497297 -0.381818 -0.137972 -0.243846 +0.000000
265     14      34      F   1    2     0     0.000000 0.493894 +1.955115 +0.998355 +0.956760 +0.000000
266     14      34      M   1    0     0     0.000000 0.496396 -0.617429 -0.768329 +0.150900 +0.000000
267     14      74      F   1    0     2     0.000000 0.506106 -0.963874 -0.823419 -0.140454 +0.000000
268     14      74      F   1    1     1     0.000000 0.511111 -1.385041 -1.292835 -0.092206 +0.000000
269     14      44      M   1    0     0     0.000000 0.503103 +1.295411 +1.231069 +0.064341 +0.000000
270     14      44      M   1    4     6     0.000000 0.500601 +0.632349 +0.481476 +0.150873 +0.000000
271     13      79      M   1    0     0     0.000000 0.496797 +0.797363 +0.787107 +0.010257 +0.000000
272     13      79      M   1    0     0     0.000000 0.496196 +0.565324 +0.753646 -0.188322 +0.000000
273     13      106     F   1    1     1     0.000000 0.496096 -0.721616 -0.764205 +0.042589 +0.000000
274     13      106     F   1    2     0     0.000000 0.503103 -3.321628 -2.283780 -1.037849 +0.000000
275     13      32      F   1    0     2     0.000000 0.492292 -0.183140 +0.059924 -0.243064 +0.000000
276     13      32      M   1    0     0     0.000000 0.488589 +0.260055 +0.249445 +0.010610 +0.000000
277     13      54      F   1    1     1     0.000000 0.508108 -2.127098 -1.444512 -0.682587 +0.000000
278     13      54      M   1    0     0     0.000000 0.509510 -0.412444 +0.790542 -1.202987 +0.000000
279     13      101     F   1    2     0     0.000000 0.494094 -0.521979 -0.350732 -0.171247 +0.000000
280     13      101     M   1    0     0     0.000000 0.495996 -1.836010 -1.804807 -0.031203 +0.000000
281     6       105     F   1    2     0     0.000000 0.493894 +1.937224 +2.696922 -0.759698 +0.000000
282     6       105     M   1    0     0     0.000000 0.497998 -0.361019 -0.202401 -0.158619 +0.000000
283     6       82      M   1    0     0     0.000000 0.498298 -0.661444 -1.058202 +0.396758 +0.000000
284     6       82      F   1    0     2     0.000000 0.501001 +0.487259 +0.239517 +0.247742 +0.000000
285     6       43      F   1    1     1     0.000000 0.506707 +0.827443 +1.140862 -0.313419 +0.000000
286     6       43      F   1    1     1     0.000000 0.507608 -1.094941 +0.070178 -1.165119 +0.000000
287     6       76      M   1    6     4     0.000000 0.505706 +0.374695 +0.292288 +0.082406 +0.000000
288     6       76      F   1    1     1     0.000000 0.504104 -0.152121 +0.096939 -0.249059 +0.000000
289     6       92      M   1    3     7     0.000000 0.501001 -0.587203 +0.008740 -0.595943 +0.000000
290     6       92      M   1    3     7     0.000000 0.501602 -0.594784 -0.352031 -0.242753 +0.000000
291     16      47      F   1    0     2     0.000000 0.499800 +0.024641 -0.511818 +0.536459 +0.000000
292     16      47      F   1    1     1     0.000000 0.510611 +0.433234 -0.039200 +0.472433 +0.000000
293     16      67      M   1    0     0     0.000000 0.498498 +0.489369 -0.080318 +0.569686 +0.000000
294     16      67      M   1    4     6     0.000000 0.492092 +2.642944 +1.672111 +0.970832 +0.000000
295     16      24      M   1    7     3     0.000000 0.491792 -0.139549 +0.092876 -0.232425 +0.000000
296     16      24      F   1    1     1     0.000000 0.484384 +0.421212 +0.529877 -0.108665 +0.000000
297     16      109     M   1    0     0     0.000000 0.502302 -0.671520 -0.629863 -0.041657 +0.000000
298     16      109     M   1    0     0     0.000000 0.504505 -0.037560 +0.009481 -0.047041 +0.000000
299     16      73      M   1    4     6     0.000000 0.501301 +0.638165 +0.370339 +0.267826 +0.000000
300     16      73      F   1    1     1     0.000000 0.497798 +1.349116 +0.219714 +1.129402 +0.000000
301     9       64      M   1    0     0     0.000000 0.501802 -0.563554 -0.250281 -0.313274 +0.000000
302     9       64      M   1    0     0     0.000000 0.499299 -0.869817 -0.702497 -0.167320 +0.000000
303     9       99      F   1    2     0     0.000000 0.502002 -0.041963 -0.392113 +0.350151 +0.000000
304     9       99      F   1    1     1     0.000000 0.505205 +1.244665 +1.184902 +0.059764 +0.000000
305     9       49      F   1    1     1     0.000000 0.506006 -0.725998 -0.937471 +0.211472 +0.000000
306     9       49      M   1    0     0     0.000000 0.504204 +0.609063 +0.548220 +0.060843 +0.000000
307     9       68      F   1    2     0     0.000000 0.499099 +0.322841 +0.489105 -0.166264 +0.000000
308     9       68      M   1    0     0     0.000000 0.497197 -0.314677 +0.179820 -0.494497 +0.000000
309     9       77      F   1    0     2     0.000000 0.498699 -0.733802 +0.354695 -1.088496 +0.000000
310     9       77      M   1    0     0     0.000000 0.491992 +0.133780 +0.165943 -0.032163 +0.000000
311     4       46      F   1    0     2     0.000000 0.495696 -1.228870 -1.255860 +0.026990 +0.000000
312     4       46      M   1    5     5     0.000000 0.500801 -0.403792 -0.377821 -0.025971 +0.000000
313     4       108     F   1    0     2     0.000000 0.502503 -1.295784 +0.088792 -1.384576 +0.000000
314     4       108     M   1    0     0     0.000000 0.500400 -2.658264 -1.162796 -1.495467 +0.000000
315     4       22      F   1    0     2     0.000000 0.496396 -0.730074 -0.604588 -0.125486 +0.000000
316     4       22      F   1    0     2     0.000000 0.492392 +0.638694 -0.184004 +0.822699 +0.000000
317     4       50      M   1    0     0     0.000000 0.504304 +1.176208 +1.411408 -0.235200 +0.000000
318     4       50      M   1    4     6     0.000000 0.502402 +0.364016 +0.808218 -0.444202 +0.000000
319     4       59      M   1    0     0     0.000000 0.491892 +0.803587 +1.553992 -0.750405 +0.000000
320     4       59      M   1    0     0     0.000000 0.502302 +0.793696 +0.886582 -0.092885 +0.000000
321     236     193     M   2    5     5     0.000000 0.495195 +0.608184 +0.696415 -0.088230 +0.000000
322     236     193     M   2    6     4     0.000000 0.500000 +0.658698 +0.552614 +0.106084 +0.000000
323     236     248     M   2    0     0     0.000000 0.495696 -0.120327 +0.145631 -0.265958 +0.000000
324     236     248     M   2    7     3     0.000000 0.496697 +1.607100 +1.198578 +0.408523 +0.000000
325     236     171     F   2    1     1     0.000000 0.501001 -0.519106 -0.182467 -0.336638 +0.000000
326     236     171     F   2    1     1     0.000000 0.496396 -1.061199 -0.472135 -0.589065 +0.000000
327     236     214     M   2    0     0     0.000000 0.495596 -1.378216 -1.077433 -0.300783 +0.000000
328     236     214     M   2    0     0     0.000000 0.493093 -1.086711 -0.396967 -0.689745 +0.000000
329     236     215     M   2    0     0     0.000000 0.490090 -0.968253 -0.691004 -0.277250 +0.000000
330     236     215     M   2    5     5     0.000000 0.496096 -0.137318 -0.106046 -0.031272 +0.000000
331     221     197     M   2    0     0     0.000000 0.504805 -1.279825 -2.196894 +0.917068 +0.000000
332     221     197     F   2    1     1     0.000000 0.500901 +2.248992 +0.478643 +1.770348 +0.000000
333     221     160     M   2    0     0     0.000000 0.500200 +1.074718 +0.085214 +0.989504 +0.000000
334     221     160     M   2    0     0     0.000000 0.503904 +0.488546 +0.251972 +0.236574 +0.000000
335     221     204     F   2    2     0     0.000000 0.491892 -1.236559 -0.661420 -0.575139 +0.000000
336     221     204     F   2    1     1     0.000000 0.494294 +0.154570 -0.138469 +0.293039 +0.000000
337     221     296     M   2    3     7     0.000000 0.502703 +1.125999 +0.768327 +0.357672 +0.000000
338     221     296     F   2    0     2     0.000000 0.500300 -0.432880 -0.564417 +0.131537 +0.000000
339     221     251     F   2    0     2     0.000000 0.503203 +1.316832 +0.279452 +1.037379 +0.000000
340     221     251     M   2    0     0     0.000000 0.499299 +0.423758 +0.072752 +0.351007 +0.000000
341     157     303     M   2    0     0     0.000000 0.495095 +0.899569 +0.836266 +0.063303 +0.000000
342     157     303     M   2    0     0     0.000000 0.496296 +1.933102 +1.973922 -0.040819 +0.000000
343     157     182     M   2    0     0     0.000000 0.503904 -0.710808 -0.654256 -0.056552 +0.000000
344     157     182     F   2    1     1     0.000000 0.515215 -0.224249 -0.147479 -0.076770 +0.000000
345     157     261     M   2    0     0     0.000000 0.499600 -0.943856 -0.720292 -0.223564 +0.000000
346     157     261     F   2    2     0     0.000000 0.499600 -0.832240 +0.216526 -1.048766 +0.000000
347     157     284     F   2    2     0     0.000000 0.501001 +0.082343 +0.068489 +0.013854 +0.000000
348     157     284     F   2    2     0     0.000000 0.503203 +1.338191 +0.930647 +0.407544 +0.000000
349     157     233     M   2    0     0     0.000000 0.492693 +0.526674 +0.890334 -0.363660 +0.000000
350     157     233     F   2    2     0     0.000000 0.498799 -0.979799 -0.739776 -0.240023 +0.000000
351     299     167     M   2    0     0     0.000000 0.502503 +1.394335 +0.200466 +1.193869 +0.000000
352     299     167     F   2    2     0     0.000000 0.498699 +1.159625 +1.021906 +0.137720 +0.000000
353     299     247     M   2    0     0     0.000000 0.499399 +1.791381 +1.369391 +0.421990 +0.000000
354     299     247     F   2    1     1     0.000000 0.499399 -0.465386 -0.832294 +0.366908 +0.000000
355     299     170     F   2    1     1     0.000000 0.498398 -0.487501 -0.426798 -0.060703 +0.000000
356     299     170     F   2    0     2     0.000000 0.493594 -0.606870 -0.408737 -0.198133 +0.000000
357     299     199     F   2    2     0     0.000000 0.509009 +1.435005 +0.696624 +0.738381 +0.000000
358     299     199     M   2    0     0     0.000000 0.506106 +1.534011 +0.808766 +0.725246 +0.000000
359     299     187     M   2    0     0     0.000000 0.506507 +0.311511 +0.687419 -0.375908 +0.000000
360     299     187     F   2    1     1     0.000000 0.500601 -1.329559 -0.869641 -0.459918 +0.000000
361     260     304     M   2    0     0     0.000000 0.495996 +0.356699 +0.730000 -0.373301 +0.000000
362     260     304     F   2    0     2     0.000000 0.495095 -0.655015 -0.958194 +0.303180 +0.000000
363     260     220     F   2    1     1     0.000000 0.498398 -0.342533 -0.710097 +0.367564 +0.000000
364     260     220     M   2    0     0     0.000000 0.498198 +1.387075 +1.084388 +0.302687 +0.000000
365     260     148     F   2    1     1     0.000000 0.504705 -2.083711 -1.561251 -0.522460 +0.000000
366     260     148     F   2    1     1     0.000000 0.503003 -0.509443 -0.573523 +0.064080 +0.000000
367     260     142     M   2    0     0     0.000000 0.503504 -0.526719 -0.830788 +0.304070 +0.000000
368     260     142     F   2    1     1     0.000000 0.504805 +1.852083 +1.231064 +0.621018 +0.000000
369     260     166     M   2    5     5     0.000000 0.504705 -1.515893 -0.990244 -0.525649 +0.000000
370     260     166     M   2    0     0     0.000000 0.504104 +0.262048 +0.248008 +0.014040 +0.000000
371     205     188     M   2    0     0     0.000000 0.500200 -0.490286 -0.317001 -0.173284 +0.000000
372     205     188     F   2    2     0     0.000000 0.493694 +0.423224 +0.371477 +0.051746 +0.000000
373     205     288     M   2    0     0     0.000000 0.499299 -1.835720 -0.940253 -0.895467 +0.000000
374     205     288     F   2    0     2     0.000000 0.499299 -1.429176 -0.782029 -0.647147 +0.000000
375     205     273     M   2    0     0     0.000000 0.491091 +2.606849 +2.448004 +0.158845 +0.000000
376     205     273     F   2    2     0     0.000000 0.493093 +0.716693 +1.225569 -0.508876 +0.000000
377     205     153     F   2    0     2     0.000000 0.503303 +0.740008 +0.837307 -0.097298 +0.000000
378     205     153     F   2    0     2     0.000000 0.505906 +0.514335 +0.782515 -0.268180 +0.000000
379     205     235     F   2    0     2     0.000000 0.506607 -0.389512 +0.172292 -0.561804 +0.000000
380     205     235     F   2    0     2     0.000000 0.499900 -1.852683 -1.227004 -0.625679 +0.000000
381     295     125     M   2    0     0     0.000000 0.507608 -0.861623 -0.990582 +0.128959 +0.000000
382     295     125     F   2    1     1     0.000000 0.501401 +2.231743 +1.456015 +0.775728 +0.000000
383     295     257     F   2    2     0     0.000000 0.484985 -0.625874 -0.429604 -0.196270 +0.000000
384     295     257     F   2    1     1     0.000000 0.495295 +0.788313 +0.409321 +0.378993 +0.000000
385     295     156     M   2    0     0     0.000000 0.502102 -0.822932 -0.387325 -0.435607 +0.000000
386     295     156     M   2    0     0     0.000000 0.496697 -1.197484 -1.051796 -0.145688 +0.000000
387     295     218     M   2    0     0     0.000000 0.496196 +1.534215 +0.656253 +0.877962 +0.000000
388     295     218     M   2    0     0     0.000000 0.489890 +1.703685 +0.905167 +0.798518 +0.000000
389     295     307     M   2    0     0     0.000000 0.503203 -0.813266 -0.306937 -0.506329 +0.000000
390     295     307     M   2    0     0     0.000000 0.501301 +0.416466 +0.084999 +0.331467 +0.000000
391     289     146     F   2    1     1     0.000000 0.504605 -0.447846 +0.558802 -1.006648 +0.000000
392     289     146     F   2    2     0     0.000000 0.510010 +0.144622 +0.504206 -0.359584 +0.000000
393     289     231     M   2    0     0     0.000000 0.501101 +0.836707 +0.696911 +0.139796 +0.000000
394     289     231     M   2    0     0     0.000000 0.505005 -0.745493 -0.466011 -0.279482 +0.000000
395     289     243     F   2    1     1     0.000000 0.499600 +0.878267 +0.424711 +0.453555 +0.000000
396     289     243     M   2    4     6     0.000000 0.501101 -0.163936 +0.216890 -0.380826 +0.000000
397     289     210     F   2    2     0     0.000000 0.508408 -0.017193 +0.009027 -0.026220 +0.000000
398     289     210     F   2    0     2     0.000000 0.505906 +0.457346 +0.645815 -0.188469 +0.000000
399     289     275     F   2    1     1     0.000000 0.504404 -0.774404 +0.178851 -0.953255 +0.000000
400     289     275     F   2    1     1     0.000000 0.495495 -0.554378 -0.326476 -0.227902 +0.000000
401     151     141     F   2    0     2     0.000000 0.502302 -0.073058 -0.867523 +0.794465 +0.000000
402     151     141     M   2    0     0     0.000000 0.505005 +2.509817 +1.771190 +0.738627 +0.000000
403     151     223     F   2    0     2     0.000000 0.499700 -0.955112 -0.344566 -0.610546 +0.000000
404     151     223     M   2    0     0     0.000000 0.490591 -0.257137 +0.495555 -0.752693 +0.000000
405     151     316     F   2    1     1     0.000000 0.501802 +0.951332 +0.165257 +0.786075 +0.000000
406     151     316     F   2    1     1     0.000000 0.498398 +0.820687 +0.093255 +0.727432 +0.000000
407     151     176     F   2    2     0     0.000000 0.498298 -0.773748 -1.141543 +0.367795 +0.000000
408     151     176     F   2    1     1     0.000000 0.492492 -0.169209 -0.407090 +0.237882 +0.000000
409     151     200     M   2    0     0     0.000000 0.497197 +1.598001 +0.913057 +0.684944 +0.000000
410     151     200     F   2    1     1     0.000000 0.504905 -0.653766 -0.887804 +0.234038 +0.000000
411     318     262     M   2    0     0     0.000000 0.499099 +0.681569 +0.495937 +0.185632 +0.000000
412     318     262     M   2    0     0     0.000000 0.496296 +0.581957 +0.135135 +0.446821 +0.000000
413     318     212     M   2    0     0     0.000000 0.498098 +1.528563 +1.146244 +0.382318 +0.000000
414     318     212     F   2    1     1     0.000000 0.487588 +0.054673 -0.039891 +0.094564 +0.000000
415     318     178     F   2    2     0     0.000000 0.490290 -1.606346 -0.498863 -1.107484 +0.000000
416     318     178     F   2    0     2     0.000000 0.494394 -0.631476 -0.600950 -0.030525 +0.000000
417     318     211     F   2    0     2     0.000000 0.500501 +0.582756 +0.772325 -0.189570 +0.000000
418     318     211     M   2    0     0     0.000000 0.498298 +0.472700 +0.643209 -0.170509 +0.000000
419     318     216     F   2    1     1     0.000000 0.500901 -2.071499 -0.917663 -1.153836 +0.000000
420     318     216     F   2    1     1     0.000000 0.496396 -0.340759 -0.388015 +0.047257 +0.000000
421     174     267     F   2    2     0     0.000000 0.501902 -0.776605 -0.239367 -0.537239 +0.000000
422     174     267     F   2    2     0     0.000000 0.501401 -0.732932 -0.971606 +0.238674 +0.000000
423     174     232     M   2    5     5     0.000000 0.492292 +1.116417 +0.695053 +0.421364 +0.000000
424     174     232     M   2    7     3     0.000000 0.502603 -0.078086 +0.148453 -0.226539 +0.000000
425     174     292     F   2    0     2     0.000000 0.501001 -0.195069 +0.620942 -0.816012 +0.000000
426     174     292     M   2    0     0     0.000000 0.494695 -0.102232 +0.162279 -0.264511 +0.000000
427     174     268     F   2    1     1     0.000000 0.501902 -0.354817 -0.586874 +0.232057 +0.000000
428     174     268     M   2    0     0     0.000000 0.497998 -0.753406 -0.921634 +0.168229 +0.000000
429     174     250     M   2    5     5     0.000000 0.507207 +0.571659 +0.722101 -0.150442 +0.000000
430     174     250     F   2    1     1     0.000000 0.500200 +0.892373 +0.893672 -0.001299 +0.000000
431     202     147     M   2    0     0     0.000000 0.498799 +0.378493 +0.903456 -0.524963 +0.000000
432     202     147     F   2    0     2     0.000000 0.490591 -0.196420 -0.088762 -0.107659 +0.000000
433     202     162     M   2    6     4     0.000000 0.504204 +0.550325 +1.047087 -0.496762 +0.000000
434     202     162     M   2    0     0     0.000000 0.501201 -1.126400 -0.981876 -0.144525 +0.000000
435     202     137     F   2    1     1     0.000000 0.494194 -1.027984 +0.228394 -1.256379 +0.000000
436     202     137     M   2    0     0     0.000000 0.499499 +0.029938 +1.504261 -1.474323 +0.000000
437     202     274     M   2    0     0     0.000000 0.490691 -1.378558 -0.512629 -0.865929 +0.000000
438     202     274     M   2    0     0     0.000000 0.503604 -1.158150 +0.231590 -1.389740 +0.000000
439     202     259     F   2    1     1     0.000000 0.503103 -0.089986 +0.514464 -0.604450 +0.000000
440     202     259     F   2    2     0     0.000000 0.494094 -1.177350 -0.793882 -0.383468 +0.000000
441     287     149     F   2    1     1     0.000000 0.488989 +0.439532 -0.203783 +0.643316 +0.000000
442     287     149     F   2    1     1     0.000000 0.497497 +0.143327 -0.365331 +0.508658 +0.000000
443     287     265     M   2    0     0     0.000000 0.490390 -0.910613 -0.956599 +0.045986 +0.000000
444     287     265     M   2    7     3     0.000000 0.504004 -0.343653 -1.026224 +0.682571 +0.000000
445     287     279     M   2    0     0     0.000000 0.501301 -0.265592 -0.396778 +0.131186 +0.000000
446     287     279     M   2    0     0     0.000000 0.508108 -1.675578 -1.945354 +0.269775 +0.000000
447     287     238     M   2    0     0     0.000000 0.496597 -1.465686 -0.958135 -0.507551 +0.000000
448     287     238     M   2    0     0     0.000000 0.497097 -0.480945 -0.068189 -0.412756 +0.000000
449     287     309     F   2    2     0     0.000000 0.492292 -1.107035 -0.473175 -0.633860 +0.000000
450     287     309     F   2    0     2     0.000000 0.500901 -0.558309 +0.381835 -0.940144 +0.000000
451     152     240     F   2    1     1     0.000000 0.494595 -0.001341 +0.605679 -0.607020 +0.000000
452     152     240     M   2    0     0     0.000000 0.496096 -1.626302 -0.445908 -1.180393 +0.000000
453     152     186     M   2    3     7     0.000000 0.495696 +1.736741 +1.249054 +0.487687 +0.000000
454     152     186     M   2    0     0     0.000000 0.501301 +1.238487 +1.221016 +0.017470 +0.000000
455     152     172     M   2    0     0     0.000000 0.486386 +0.300363 +0.788251 -0.487888 +0.000000
456     152     172     M   2    0     0     0.000000 0.494895 -0.882957 -0.238505 -0.644452 +0.000000
457     152     230     M   2    0     0     0.000000 0.498498 -1.656278 -1.200860 -0.455418 +0.000000
458     152     230     F   2    0     2     0.000000 0.489590 -0.691097 -0.853732 +0.162635 +0.000000
459     152     285     F   2    2     0     0.000000 0.502002 -0.836425 -1.016458 +0.180033 +0.000000
460     152     285     M   2    3     7     0.000000 0.497898 +0.583426 +0.999934 -0.416508 +0.000000
461     270     161     M   2    0     0     0.000000 0.502202 +0.424888 -0.043524 +0.468412 +0.000000
462     270     161     F   2    2     0     0.000000 0.506006 +0.655504 +0.861682 -0.206178 +0.000000
463     270     305     F   2    2     0     0.000000 0.505706 -0.350785 -0.376970 +0.026185 +0.000000
464     270     305     M   2    0     0     0.000000 0.500200 +0.963408 +0.370457 +0.592951 +0.000000
465     270     300     M   2    0     0     0.000000 0.495095 +0.663479 +0.071992 +0.591488 +0.000000
466     270     300     F   2    2     0     0.000000 0.496396 -0.351668 -1.337784 +0.986116 +0.000000
467     270     256     F   2    0     2     0.000000 0.491892 -0.676353 -0.104244 -0.572109 +0.000000
468     270     256     F   2    0     2     0.000000 0.510310 -0.922816 -0.818804 -0.104011 +0.000000
469     270     140     F   2    1     1     0.000000 0.505205 -0.497747 -0.552773 +0.055027 +0.000000
470     270     140     M   2    0     0     0.000000 0.499299 +0.297556 +0.066059 +0.231497 +0.000000
471     312     145     F   2    1     1     0.000000 0.502703 +1.534752 +1.297011 +0.237741 +0.000000
472     312     145     M   2    0     0     0.000000 0.497898 +0.700082 +1.028644 -0.328563 +0.000000
473     312     315     F   2    2     0     0.125000 0.588388 +1.111446 +0.826813 +0.284633 +0.000000
474     312     315     F   2    1     1     0.125000 0.599600 -1.402623 -1.335790 -0.066833 +0.000000
475     312     173     M   2    0     0     0.000000 0.498899 -0.639991 -0.908411 +0.268419 +0.000000
476     312     173     M   2    0     0     0.000000 0.505906 -0.602693 -0.411330 -0.191363 +0.000000
477     312     254     F   2    0     2     0.000000 0.494294 -0.193250 -0.469377 +0.276127 +0.000000
478     312     254     F   2    1     1     0.000000 0.497097 -0.310011 -0.738692 +0.428681 +0.000000
479     312     177     M   2    0     0     0.000000 0.501702 -0.479486 -0.887357 +0.407872 +0.000000
480     312     177     M   2    0     0     0.000000 0.503604 -0.163285 -0.533760 +0.370474 +0.000000
481     264     195     F   2    2     0     0.000000 0.489690 -0.302826 -0.547760 +0.244934 +0.000000
482     264     195     M   2    0     0     0.000000 0.496997 -0.550750 -0.626886 +0.076136 +0.000000
483     264     249     M   2    7     3     0.000000 0.500400 -0.495216 -0.592496 +0.097280 +0.000000
484     264     249     M   2    0     0     0.000000 0.499399 +1.827138 +1.233339 +0.593799 +0.000000
485     264     175     F   2    0     2     0.000000 0.495095 -0.619816 -0.616373 -0.003443 +0.000000
486     264     175     M   2    6     4     0.000000 0.504004 -1.093877 -1.118929 +0.025052 +0.000000
487     264     136     M   2    2     8     0.000000 0.498699 +0.937165 +0.389985 +0.547180 +0.000000
488     264     136     M   2    0     0     0.000000 0.493493 +0.812612 +0.473779 +0.338833 +0.000000
489     264     227     M   2    0     0     0.000000 0.495696 +1.035224 +0.561664 +0.473560 +0.000000
490     264     227     F   2    0     2     0.000000 0.496997 -2.087827 -1.457859 -0.629969 +0.000000
491     294     222     F   2    0     2     0.000000 0.498999 +1.081376 +0.535110 +0.546267 +0.000000
492     294     222     M   2    0     0     0.000000 0.508008 +3.399601 +2.204509 +1.195093 +0.000000
493     294     277     M   2    0     0     0.000000 0.496697 -0.951138 -0.647027 -0.304111 +0.000000
494     294     277     F   2    1     1     0.000000 0.497598 -0.203783 +0.249101 -0.452884 +0.000000
495     294     192     F   2    0     2     0.000000 0.502703 +0.057847 -0.220621 +0.278468 +0.000000
496     294     192     F   2    0     2     0.000000 0.499700 +0.208853 -0.189297 +0.398149 +0.000000
497     294     244     M   2    0     0     0.000000 0.499199 +2.444051 +0.862191 +1.581859 +0.000000
498     294     244     F   2    1     1     0.000000 0.502102 -0.993271 -1.325280 +0.332008 +0.000000
499     294     241     M   2    0     0     0.000000 0.503403 +1.704178 -0.180979 +1.885157 +0.000000
500     294     241     F   2    1     1     0.000000 0.494394 +1.391981 +0.547847 +0.844134 +0.000000
501     242     228     F   2    1     1     0.000000 0.506006 +0.985126 +0.320077 +0.665049 +0.000000
502     242     228     M   2    6     4     0.000000 0.497998 -1.415457 -0.882419 -0.533039 +0.000000
503     242     253     M   2    0     0     0.000000 0.506907 +0.529975 +0.752484 -0.222509 +0.000000
504     242     253     M   2    0     0     0.000000 0.505405 -0.240355 -0.396741 +0.156386 +0.000000
505     242     168     M   2    0     0     0.000000 0.494895 -0.821438 -0.746736 -0.074703 +0.000000
506     242     168     F   2    1     1     0.000000 0.499099 +0.482175 -0.237103 +0.719278 +0.000000
507     242     281     M   2    0     0     0.000000 0.503303 +1.243002 +1.256920 -0.013918 +0.000000
508     242     281     M   2    5     5     0.000000 0.502402 +1.649159 +1.381925 +0.267234 +0.000000
509     242     311     F   2    1     1     0.000000 0.502202 -0.632125 -0.688086 +0.055961 +0.000000
510     242     311     F   2    2     0     0.000000 0.502102 +0.914512 +0.122906 +0.791606 +0.000000
511     290     313     F   2    1     1     0.000000 0.501001 -0.714441 -0.534483 -0.179958 +0.000000
512     290     313     F   2    1     1     0.000000 0.494895 -1.513726 -0.896956 -0.616770 +0.000000
513     290     179     M   2    0     0     0.000000 0.502402 +0.554619 +1.096842 -0.542223 +0.000000
514     290     179     F   2    1     1     0.000000 0.505105 -1.335180 -1.070879 -0.264301 +0.000000
515     290     291     F   2    2     0     0.000000 0.491792 +0.828830 +0.354675 +0.474154 +0.000000
516     290     291     F   2    1     1     0.000000 0.498398 -1.491409 -1.516245 +0.024835 +0.000000
517     290     234     M   2    3     7     0.000000 0.492092 +0.643605 +1.203837 -0.560232 +0.000000
518     290     234     F   2    1     1     0.000000 0.499199 -1.496875 -0.508642 -0.988232 +0.000000
519     290     286     F   2    1     1     0.125000 0.561061 -0.893838 +0.201015 -1.094853 +0.000000
520     290     286     M   2    0     0     0.125000 0.540340 -2.109888 -1.506092 -0.603795 +0.000000
521     424     440     M   3    0     0     0.000000 0.494995 -0.361149 +0.145390 -0.506538 +0.000000
522     424     440     M   3    5     5     0.000000 0.506206 -2.517485 -1.632591 -0.884894 +0.000000
523     424     366     M   3    0     0     0.000000 0.508609 -2.573084 -1.838847 -0.734237 +0.000000
524     424     366     F   3    0     2     0.000000 0.512713 -2.307454 -2.102073 -0.205381 +0.000000
525     424     363     M   3    0     0     0.000000 0.495395 +0.963531 +1.375294 -0.411763 +0.000000
526     424     363     F   3    1     1     0.000000 0.496096 +1.920459 +1.484899 +0.435559 +0.000000
527     424     392     M   3    0     0     0.000000 0.496897 -0.028409 +0.111358 -0.139767 +0.000000
528     424     392     M   3    0     0     0.000000 0.501702 -1.619179 -1.201236 -0.417943 +0.000000
529     424     336     M   3    5     5     0.000000 0.513013 -0.902881 -0.478145 -0.424737 +0.000000
530     424     336     F   3    2     0     0.000000 0.491291 -0.314324 -0.149873 -0.164451 +0.000000
531     324     335     M   3    0     0     0.000000 0.498899 -1.111359 -1.843808 +0.732449 +0.000000
532     324     335     M   3    0     0     0.000000 0.492893 -0.854259 -0.192516 -0.661743 +0.000000
533     324     474     M   3    0     0     0.000000 0.499499 -0.286817 -0.625593 +0.338776 +0.000000
534     324     474     F   3    1     1     0.000000 0.518318 -0.775629 -1.009435 +0.233805 +0.000000
535     324     397     M   3    0     0     0.000000 0.491291 +0.951607 +0.256501 +0.695106 +0.000000
536     324     397     M   3    7     3     0.000000 0.507107 +0.728586 -0.391627 +1.120213 +0.000000
537     324     491     F   3    1     1     0.000000 0.494695 +2.022176 +1.145835 +0.876341 +0.000000
538     324     491     F   3    1     1     0.000000 0.488689 +0.770595 -0.078320 +0.848915 +0.000000
539     324     473     M   3    0     0     0.000000 0.503303 -0.753971 -0.493717 -0.260254 +0.000000
540     324     473     M   3    0     0     0.000000 0.501301 +0.872514 +0.699297 +0.173217 +0.000000
541     444     422     M   3    0     0     0.031250 0.509510 -0.277941 -0.633520 +0.355579 +0.000000
542     444     422     M   3    0     0     0.031250 0.517217 +0.538869 +0.758509 -0.219641 +0.000000
543     444     439     F   3    1     1     0.000000 0.495495 -0.900576 -0.873547 -0.027029 +0.000000
544     444     439     M   3    0     0     0.000000 0.497698 +0.120240 +0.461801 -0.341561 +0.000000
545     444     490     F   3    1     1     0.031250 0.498198 -0.624359 -0.846327 +0.221967 +0.000000
546     444     490     F   3    0     2     0.031250 0.509710 +0.531892 +0.331112 +0.200779 +0.000000
547     444     357     M   3    3     7     0.000000 0.500901 +1.240917 +0.440874 +0.800043 +0.000000
548     444     357     M   3    0     0     0.000000 0.498999 -0.066299 +0.223352 -0.289651 +0.000000
549     444     463     M   3    0     0     0.031250 0.508008 +0.303962 -0.124910 +0.428872 +0.000000
550     444     463     M   3    6     4     0.031250 0.496496 -0.161592 -0.632849 +0.471257 +0.000000
551     486     362     F   3    0     2     0.000000 0.503804 -0.254418 -0.232625 -0.021793 +0.000000
552     486     362     F   3    0     2     0.000000 0.488088 -0.188702 -0.759374 +0.570672 +0.000000
553     486     518     F   3    1     1     0.000000 0.504705 +0.671095 +1.221140 -0.550045 +0.000000
554     486     518     M   3    0     0     0.000000 0.504304 -0.632014 -0.140387 -0.491627 +0.000000
555     486     368     F   3    2     0     0.000000 0.499900 -0.600563 -1.474986 +0.874423 +0.000000
556     486     368     M   3    0     0     0.000000 0.502002 -1.035183 -1.283821 +0.248638 +0.000000
557     486     350     M   3    0     0     0.000000 0.505305 -1.182886 -1.038701 -0.144185 +0.000000
558     486     350     M   3    0     0     0.000000 0.501502 -0.459697 -0.725143 +0.265446 +0.000000
559     486     352     M   3    0     0     0.000000 0.494595 +1.484134 +1.629078 -0.144945 +0.000000
560     486     352     M   3    0     0     0.000000 0.500400 -0.576317 -0.257161 -0.319156 +0.000000
561     396     425     F   3    1     1     0.000000 0.498599 +0.972360 +1.268341 -0.295981 +0.000000
562     396     425     F   3    1     1     0.000000 0.489890 -0.884510 -0.541553 -0.342957 +0.000000
563     396     346     M   3    0     0     0.000000 0.496396 -1.224274 -1.020082 -0.204192 +0.000000
564     396     346     M   3    6     4     0.000000 0.497598 +0.749644 +1.439633 -0.689989 +0.000000
565     396     326     M   3    0     0     0.000000 0.499199 +0.032108 +0.533253 -0.501145 +0.000000
566     396     326     F   3    2     0     0.000000 0.498198 +0.976305 +1.889098 -0.912793 +0.000000
567     396     498     M   3    0     0     0.062500 0.526727 +0.151343 -0.258732 +0.410075 +0.000000
568     396     498     F   3    0     2     0.062500 0.527027 +0.530375 +0.604428 -0.074054 +0.000000
569     396     398     F   3    1     1     0.125000 0.617317 -0.101856 -0.657745 +0.555889 +0.000000
570     396     398     F   3    1     1     0.125000 0.571271 -0.014033 +0.425893 -0.439926 +0.000000
571     433     344     M   3    0     0     0.000000 0.503203 +1.712200 +1.118788 +0.593412 +0.000000
572     433     344     F   3    1     1     0.000000 0.502603 -0.949353 -0.857111 -0.092243 +0.000000
573     433     501     F   3    0     2     0.000000 0.502202 -0.521317 -1.004796 +0.483479 +0.000000
574     433     501     M   3    0     0     0.000000 0.489690 +0.530154 -0.053366 +0.583521 +0.000000
575     433     462     M   3    0     0     0.062500 0.540440 +1.634773 +2.002229 -0.367456 +0.000000
576     433     462     M   3    0     0     0.062500 0.517017 -1.166916 -0.753551 -0.413365 +0.000000
577     433     427     M   3    0     0     0.000000 0.503003 -0.587191 -0.649727 +0.062536 +0.000000
578     433     427     F   3    0     2     0.000000 0.502202 -0.428462 +0.025826 -0.454289 +0.000000
579     433     430     F   3    1     1     0.000000 0.505906 +0.954321 +1.114827 -0.160505 +0.000000
580     433     430     M   3    0     0     0.000000 0.501502 -2.003082 -1.802149 -0.200933 +0.000000
581     483     400     M   3    3     7     0.000000 0.501602 +0.633469 +0.405314 +0.228155 +0.000000
582     483     400     F   3    1     1     0.000000 0.501802 -1.106042 -0.703745 -0.402297 +0.000000
583     483     510     M   3    0     0     0.031250 0.533534 -1.109441 -2.016191 +0.906750 +0.000000
584     483     510     M   3    5     5     0.031250 0.533734 +0.876521 +0.583525 +0.292996 +0.000000
585     483     419     M   3    0     0     0.000000 0.499399 +0.732915 +1.393706 -0.660791 +0.000000
586     483     419     F   3    1     1     0.000000 0.513514 +0.502718 +0.780418 -0.277700 +0.000000
587     483     407     M   3    0     0     0.000000 0.501101 +1.232271 +0.977507 +0.254764 +0.000000
588     483     407     M   3    0     0     0.000000 0.502703 +0.894589 +1.007836 -0.113246 +0.000000
589     483     325     M   3    0     0     0.000000 0.500100 +0.662138 +0.404066 +0.258073 +0.000000
590     483     325     F   3    2     0     0.000000 0.506406 -0.742797 -0.730078 -0.012718 +0.000000
591     517     382     F   3    0     2     0.000000 0.500000 +0.783226 +1.005472 -0.222246 +0.000000
592     517     382     M   3    0     0     0.000000 0.506306 +0.508334 -0.206316 +0.714650 +0.000000
593     517     514     M   3    0     0     0.125000 0.583784 -0.175652 +0.321662 -0.497313 +0.000000
594     517     514     F   3    1     1     0.125000 0.523724 -1.408855 -0.859423 -0.549432 +0.000000
595     517     410     M   3    0     0     0.000000 0.507307 +0.131217 +0.306145 -0.174928 +0.000000
596     517     410     F   3    1     1     0.000000 0.507608 +0.597318 +0.319314 +0.278004 +0.000000
597     517     403     F   3    1     1     0.000000 0.501401 -0.148403 +0.577335 -0.725738 +0.000000
598     517     403     F   3    1     1     0.000000 0.495295 -2.318435 -1.141968 -1.176466 +0.000000
599     517     477     F   3    1     1     0.000000 0.503504 -0.539450 -0.842470 +0.303020 +0.000000
600     517     477     F   3    2     0     0.000000 0.501702 -0.883931 -1.477760 +0.593829 +0.000000
601     487     485     F   3    1     1     0.125000 0.547948 -0.007459 -0.260225 +0.252766 +0.000000
602     487     485     F   3    2     0     0.125000 0.553654 +0.519416 +0.282953 +0.236464 +0.000000
603     487     379     F   3    2     0     0.000000 0.501702 +0.658212 +0.582476 +0.075737 +0.000000
604     487     379     F   3    1     1     0.000000 0.503403 +0.076332 -0.826089 +0.902421 +0.000000
605     487     401     F   3    2     0     0.000000 0.499900 -0.480365 -0.377716 -0.102649 +0.000000
606     487     401     F   3    1     1     0.000000 0.501301 +0.521506 -0.225101 +0.746607 +0.000000
607     487     509     F   3    2     0     0.000000 0.499399 -0.232581 -0.609338 +0.376757 +0.000000
608     487     509     M   3    0     0     0.000000 0.503804 +0.397755 +0.795377 -0.397622 +0.000000
609     487     494     F   3    0     2     0.000000 0.495395 +1.265100 +1.060503 +0.204598 +0.000000
610     487     494     M   3    6     4     0.000000 0.499199 +1.259892 +0.652755 +0.607137 +0.000000
611     429     408     F   3    1     1     0.031250 0.517918 +0.147520 -0.022601 +0.170122 +0.000000
612     429     408     M   3    0     0     0.031250 0.497397 -0.013907 +0.015662 -0.029569 +0.000000
613     429     372     M   3    0     0     0.000000 0.505205 +0.868796 +0.467641 +0.401155 +0.000000
614     429     372     M   3    4     6     0.000000 0.502803 -0.758347 -0.126851 -0.631496 +0.000000
615     429     347     M   3    5     5     0.000000 0.505506 +0.577363 +1.148534 -0.571171 +0.000000
616     429     347     M   3    0     0     0.000000 0.504505 -0.401911 -0.389312 -0.012600 +0.000000
617     429     374     F   3    2     0     0.000000 0.496396 -0.723451 -0.319333 -0.404118 +0.000000
618     429     374     F   3    1     1     0.000000 0.493794 +0.861910 +0.693477 +0.168433 +0.000000
619     429     416     F   3    1     1     0.031250 0.515415 +0.170103 -0.384828 +0.554931 +0.000000
620     429     416     F   3    0     2     0.031250 0.524725 -0.287776 +0.232195 -0.519971 +0.000000
621     453     516     M   3    0     0     0.000000 0.501101 -0.505602 -1.025073 +0.519471 +0.000000
622     453     516     F   3    1     1     0.000000 0.496496 -0.339700 -0.971579 +0.631879 +0.000000
623     453     338     F   3    1     1     0.000000 0.502803 +1.684612 +1.231114 +0.453498 +0.000000
624     453     338     F   3    0     2     0.000000 0.497698 +0.233214 +0.258348 -0.025134 +0.000000
625     453     406     M   3    0     0     0.062500 0.538238 +0.267555 -0.450907 +0.718462 +0.000000
626     453     406     F   3    2     0     0.062500 0.528829 +2.465436 +1.495556 +0.969881 +0.000000
627     453     420     M   3    5     5     0.000000 0.495295 +0.259470 -0.627460 +0.886930 +0.000000
628     453     420     F   3    1     1     0.000000 0.489890 +0.465712 +0.124741 +0.340971 +0.000000
629     453     458     F   3    0     2     0.125000 0.572272 -0.718006 -0.988468 +0.270463 +0.000000
630     453     458     F   3    2     0     0.125000 0.582883 +1.512303 +0.828721 +0.683582 +0.000000
631     423     467     F   3    0     2     0.000000 0.507207 +0.946353 +0.138322 +0.808031 +0.000000
632     423     467     F   3    1     1     0.000000 0.509209 -1.601136 -1.284540 -0.316596 +0.000000
633     423     355     M   3    0     0     0.000000 0.488589 +1.513460 +1.348018 +0.165442 +0.000000
634     423     355     F   3    1     1     0.000000 0.497097 +0.165522 +0.174151 -0.008629 +0.000000
635     423     354     F   3    0     2     0.000000 0.496997 -0.782050 -0.501709 -0.280341 +0.000000
636     423     354     M   3    0     0     0.000000 0.491992 +0.143071 -0.506167 +0.649239 +0.000000
637     423     405     M   3    0     0     0.000000 0.495696 +0.223763 -0.186242 +0.410005 +0.000000
638     423     405     F   3    2     0     0.000000 0.496396 +0.684358 +0.433449 +0.250909 +0.000000
639     423     515     M   3    0     0     0.000000 0.494194 +0.471378 +0.041433 +0.429945 +0.000000
640     423     515     M   3    0     0     0.000000 0.502402 -0.378007 -0.574419 +0.196412 +0.000000
641     502     495     F   3    1     1     0.000000 0.500100 +2.207283 +2.616146 -0.408863 +0.000000
642     502     495     F   3    1     1     0.000000 0.502603 +0.142111 -0.281011 +0.423122 +0.000000
643     502     435     F   3    1     1     0.000000 0.495696 -2.295961 -1.363846 -0.932115 +0.000000
644     502     435     M   3    0     0     0.000000 0.501502 +0.591350 +1.006853 -0.415503 +0.000000
645     502     481     M   3    0     0     0.000000 0.502603 -0.090266 +0.458563 -0.548829 +0.000000
646     502     481     M   3    0     0     0.000000 0.499099 +0.243821 +0.934445 -0.690624 +0.000000
647     502     376     M   3    0     0     0.000000 0.498999 -0.805701 -0.343541 -0.462160 +0.000000
648     502     376     M   3    7     3     0.000000 0.506206 -1.453894 -0.338589 -1.115304 +0.000000
649     502     384     F   3    1     1     0.000000 0.495095 +0.222194 -0.406076 +0.628270 +0.000000
650     502     384     M   3    5     5     0.000000 0.503604 -0.842483 -1.193553 +0.351069 +0.000000
651     322     421     M   3    3     7     0.000000 0.494294 +1.037037 +1.282669 -0.245633 +0.000000
652     322     421     M   3    0     0     0.000000 0.502803 -0.309384 -0.684459 +0.375075 +0.000000
653     322     500     F   3    1     1     0.000000 0.498999 +1.004447 +0.840204 +0.164243 +0.000000
654     322     500     M   3    4     6     0.000000 0.500801 +0.831284 +0.547090 +0.284195 +0.000000
655     322     391     F   3    0     2     0.000000 0.490090 +0.574491 +0.780379 -0.205888 +0.000000
656     322     391     M   3    0     0     0.000000 0.498398 -0.303009 -0.411367 +0.108358 +0.000000
657     322     395     M   3    0     0     0.000000 0.507708 +0.140222 +0.164182 -0.023960 +0.000000
658     322     395     F   3    0     2     0.000000 0.503704 +1.815041 +1.308891 +0.506150 +0.000000
659     322     441     M   3    0     0     0.000000 0.489489 +0.438927 +0.211163 +0.227763 +0.000000
660     322     441     F   3    2     0     0.000000 0.498599 -0.030586 -0.187862 +0.157276 +0.000000
661     330     348     M   3    0     0     0.000000 0.502302 +0.328150 +0.146690 +0.181460 +0.000000
662     330     348     M   3    0     0     0.000000 0.499499 -0.242922 -0.202591 -0.040331 +0.000000
663     330     432     F   3    1     1     0.000000 0.505205 +0.377852 +0.752471 -0.374620 +0.000000
664     330     432     F   3    1     1     0.000000 0.489289 -0.445316 -0.374826 -0.070491 +0.000000
665     330     451     F   3    2     0     0.031250 0.507508 -0.933937 -0.636718 -0.297219 +0.000000
666     330     451     M   3    0     0     0.031250 0.517718 -0.521888 -0.179241 -0.342646 +0.000000
667     330     442     M   3    6     4     0.000000 0.501702 +0.838936 +0.068290 +0.770646 +0.000000
668     330     442     F   3    2     0     0.000000 0.497798 -0.141352 -0.553891 +0.412539 +0.000000
669     330     478     F   3    2     0     0.000000 0.500400 -1.659601 -1.371234 -0.288368 +0.000000
670     330     478     M   3    0     0     0.000000 0.493093 +1.425484 +0.892067 +0.533417 +0.000000
671     337     415     M   3    0     0     0.000000 0.502903 -2.526401 -1.176979 -1.349422 +0.000000
672     337     415     M   3    0     0     0.000000 0.504705 +0.543582 +0.464162 +0.079420 +0.000000
673     337     506     F   3    0     2     0.000000 0.503403 -0.038610 -0.408459 +0.369850 +0.000000
674     337     506     M   3    0     0     0.000000 0.504104 +1.199144 +0.257032 +0.942112 +0.000000
675     337     450     F   3    0     2     0.000000 0.501502 +0.423086 +0.385900 +0.037186 +0.000000
676     337     450     F   3    0     2     0.000000 0.494294 +0.067595 -0.049496 +0.117091 +0.000000
677     337     380     F   3    2     0     0.000000 0.495295 +0.569094 +1.316104 -0.747010 +0.000000
678     337     380     F   3    2     0     0.000000 0.501001 +0.896674 +0.863263 +0.033410 +0.000000
679     337     378     F   3    0     2     0.000000 0.488789 -0.230254 +0.265948 -0.496202 +0.000000
680     337     378     F   3    2     0     0.000000 0.497497 -0.578456 -0.357239 -0.221218 +0.000000
681     369     512     F   3    0     2     0.000000 0.492993 -1.244846 -0.255153 -0.989692 +0.000000
682     369     512     M   3    0     0     0.000000 0.497598 +0.056822 +0.799995 -0.743173 +0.000000
683     369     449     M   3    0     0     0.000000 0.503904 +0.083499 +0.865070 -0.781571 +0.000000
684     369     449     M   3    0     0     0.000000 0.497798 +0.506862 +0.948319 -0.441457 +0.000000
685     369     496     F   3    1     1     0.000000 0.498398 -0.661594 -0.384417 -0.277177 +0.000000
686     369     496     F   3    0     2     0.000000 0.501702 +1.070063 +1.017293 +0.052769 +0.000000
687     369     399     M   3    0     0     0.000000 0.496797 -1.330667 -0.728034 -0.602634 +0.000000
688     369     399     F   3    1     1     0.000000 0.504004 -0.076288 +0.494021 -0.570309 +0.000000
689     369     414     M   3    0     0     0.000000 0.494795 -1.910416 -0.859760 -1.050657 +0.000000
690     369     414     F   3    1     1     0.000000 0.495095 +0.135754 +0.396025 -0.260271 +0.000000
691     321     356     F   3    2     0     0.000000 0.492893 -0.493953 -0.421531 -0.072422 +0.000000
692     321     356     F   3    1     1     0.000000 0.487287 -0.497778 -0.375151 -0.122627 +0.000000
693     321     383     M   3    0     0     0.000000 0.506907 +1.541553 +1.361656 +0.179897 +0.000000
694     321     383     M   3    0     0     0.000000 0.506607 -0.484339 -0.439692 -0.044646 +0.000000
695     321     519     F   3    0     2     0.000000 0.500801 +0.655580 +0.737035 -0.081455 +0.000000
696     321     519     M   3    2     8     0.000000 0.501502 -0.181572 +0.422885 -0.604457 +0.000000
697     321     466     M   3    5     5     0.000000 0.509409 +0.240369 -0.292478 +0.532846 +0.000000
698     321     466     M   3    0     0     0.000000 0.503704 -0.225818 -0.523255 +0.297436 +0.000000
699     321     468     F   3    1     1     0.000000 0.503904 -0.711506 -1.167269 +0.455763 +0.000000
700     321     468     F   3    1     1     0.000000 0.500300 -0.862856 -0.660054 -0.202802 +0.000000
701     508     469     F   3    1     1     0.000000 0.499499 +0.940398 +1.045906 -0.105508 +0.000000
702     508     469     M   3    0     0     0.000000 0.504204 +0.779338 -0.059610 +0.838948 +0.000000
703     508     365     F   3    1     1     0.000000 0.497598 -2.390705 -1.568882 -0.821824 +0.000000
704     508     365     M   3    0     0     0.000000 0.507007 -0.100884 +0.511481 -0.612364 +0.000000
705     508     459     M   3    0     0     0.031250 0.527227 +0.700077 +0.894278 -0.194201 +0.000000
706     508     459     M   3    0     0     0.031250 0.511211 +0.713486 +0.082450 +0.631036 +0.000000
707     508     471     F   3    2     0     0.000000 0.504505 +0.800076 +0.423275 +0.376801 +0.000000
708     508     471     M   3    0     0     0.000000 0.493894 +0.236178 -0.236167 +0.472345 +0.000000
709     508     417     F   3    1     1     0.000000 0.505906 +0.239461 +0.319050 -0.079588 +0.000000
710     508     417     F   3    1     1     0.000000 0.509710 +0.119652 +0.652369 -0.532717 +0.000000
711     460     339     F   3    1     1     0.000000 0.504805 -0.977108 -1.545046 +0.567938 +0.000000
712     460     339     F   3    2     0     0.000000 0.493794 -2.749234 -2.407527 -0.341707 +0.000000
713     460     332     M   3    0     0     0.000000 0.501902 +1.416809 +0.201904 +1.214904 +0.000000
714     460     332     F   3    2     0     0.000000 0.498198 +0.615698 +0.091445 +0.524252 +0.000000
715     460     377     F   3    1     1     0.031250 0.520220 +0.541781 +0.180467 +0.361314 +0.000000
716     460     377     F   3    1     1     0.031250 0.504905 -1.296829 -1.113638 -0.183190 +0.000000
717     460     511     M   3    8     2     0.031250 0.517317 +0.455490 +1.017367 -0.561877 +0.000000
718     460     511     F   3    1     1     0.031250 0.543544 -0.882493 -0.387178 -0.495316 +0.000000
719     460     360     F   3    0     2     0.000000 0.501902 -1.900703 -1.648025 -0.252678 +0.000000
720     460     360     M   3    0     0     0.000000 0.499900 -1.246669 -1.042540 -0.204128 +0.000000
721     610     642     F   4    1     1     0.031250 0.503804 +0.481270 +0.106623 +0.374647 +0.000000
722     610     642     M   4    0     0     0.031250 0.526026 -0.307608 -0.781712 +0.474104 +0.000000
723     610     701     F   4    1     1     0.015625 0.502002 +1.136410 +1.344665 -0.208256 +0.000000
724     610     701     M   4    0     0     0.015625 0.507407 +1.608790 +1.385971 +0.222818 +0.000000
725     610     598     F   4    1     1     0.000000 0.505806 -0.378473 -0.206254 -0.172220 +0.000000
726     610     598     M   4    6     4     0.000000 0.494795 -0.838837 -0.550012 -0.288825 +0.000000
727     610     669     M   4    4     6     0.000000 0.497397 +0.453853 +0.420451 +0.033402 +0.000000
728     610     669     M   4    0     0     0.000000 0.507908 +0.176694 -0.355060 +0.531754 +0.000000
729     610     526     M   4    0     0     0.000000 0.505205 -0.832945 -0.924218 +0.091273 +0.000000
730     610     526     F   4    2     0     0.000000 0.496897 +2.469352 +1.452947 +1.016405 +0.000000
731     614     530     M   4    3     7     0.039063 0.544845 -0.581248 +0.071601 -0.652849 +0.000000
732     614     530     M   4    0     0     0.039063 0.530330 -1.040977 -0.271952 -0.769024 +0.000000
733     614     664     F   4    1     1     0.007813 0.504805 -1.363137 -0.548340 -0.814797 +0.000000
734     614     664     M   4    0     0     0.007813 0.492292 +0.122979 -0.295336 +0.418315 +0.000000
735     614     676     F   4    1     1     0.000000 0.506306 +0.810822 +1.293692 -0.482870 +0.000000
736     614     676     F   4    0     2     0.000000 0.507508 -0.767577 -0.331963 -0.435614 +0.000000
737     614     673     F   4    1     1     0.007813 0.501301 +1.255502 +1.510943 -0.255441 +0.000000
738     614     673     F   4    0     2     0.007813 0.499199 +1.426070 +1.123385 +0.302685 +0.000000
739     614     715     F   4    0     2     0.031250 0.515716 -0.943898 -0.413368 -0.530530 +0.000000
740     614     715     M   4    5     5     0.031250 0.509009 +0.737338 +0.829638 -0.092299 +0.000000
741     550     537     M   4    0     0     0.000000 0.491291 +0.604778 +0.615416 -0.010638 +0.000000
742     550     537     F   4    2     0     0.000000 0.492492 +1.381468 +0.348687 +1.032781 +0.000000
743     550     716     F   4    2     0     0.007813 0.505405 +1.278007 +1.237952 +0.040055 +0.000000
744     550     716     M   4    0     0     0.007813 0.503303 -0.456559 -0.559623 +0.103064 +0.000000
745     550     611     M   4    0     0     0.000000 0.500300 +0.983401 +0.559910 +0.423490 +0.000000
746     550     611     F   4    2     0     0.000000 0.497097 -2.237248 -1.958379 -0.278869 +0.000000
747     550     688     F   4    1     1     0.007813 0.506206 +0.780484 +0.861243 -0.080760 +0.000000
748     550     688     M   4    0     0     0.007813 0.506006 -0.453964 -0.411628 -0.042335 +0.000000
749     550     660     M   4    0     0     0.031250 0.553954 +1.163050 +1.484457 -0.321407 +0.000000
750     550     660     M   4    0     0     0.031250 0.506106 +0.046685 +0.262931 -0.216246 +0.000000
751     650     686     F   4    0     2     0.015625 0.506206 +0.274631 -0.185310 +0.459941 +0.000000
752     650     686     F   4    2     0     0.015625 0.504404 +0.532808 +0.028161 +0.504647 +0.000000
753     650     714     M   4    0     0     0.007813 0.495596 -0.587781 -1.441299 +0.853519 +0.000000
754     650     714     M   4    3     7     0.007813 0.507508 +2.196554 +0.811887 +1.384667 +0.000000
755     650     628     M   4    0     0     0.000000 0.500100 +0.504220 +0.901784 -0.397563 +0.000000
756     650     628     F   4    1     1     0.000000 0.494595 +0.785096 +0.171102 +0.613993 +0.000000
757     650     718     F   4    1     1     0.000000 0.494294 +2.176871 +1.842806 +0.334065 +0.000000
758     650     718     M   4    0     0     0.000000 0.500501 -0.255461 -0.432588 +0.177127 +0.000000
759     650     597     M   4    0     0     0.007813 0.500300 -0.671708 -0.212242 -0.459466 +0.000000
760     650     597     F   4    1     1     0.007813 0.505005 +0.829132 +1.514964 -0.685832 +0.000000
761     651     609     F   4    1     1     0.007813 0.507508 -0.747124 -0.867418 +0.120294 +0.000000
762     651     609     F   4    1     1     0.007813 0.503403 +2.479392 +2.173195 +0.306197 +0.000000
763     651     623     F   4    1     1     0.000000 0.496597 +0.877165 +0.392304 +0.484861 +0.000000
764     651     623     M   4    0     0     0.000000 0.491091 -1.161212 -1.189846 +0.028634 +0.000000
765     651     605     M   4    3     7     0.007813 0.506306 +0.703348 +0.664737 +0.038611 +0.000000
766     651     605     M   4    0     0     0.007813 0.501401 -2.002117 -0.905274 -1.096843 +0.000000
767     651     681     F   4    1     1     0.000000 0.500300 -0.650734 +0.403881 -1.054615 +0.000000
768     651     681     F   4    0     2     0.000000 0.496697 -2.463513 -1.587234 -0.876279 +0.000000
769     651     620     F   4    1     1     0.039063 0.527327 -0.340227 -0.195108 -0.145120 +0.000000
770     651     620     F   4    1     1     0.039063 0.507407 -1.326792 -1.461617 +0.134825 +0.000000
771     696     524     F   4    0     2     0.007813 0.500601 -0.529840 -0.201274 -0.328565 +0.000000
772     696     524     F   4    1     1     0.007813 0.509009 -0.799959 -1.307744 +0.507785 +0.000000
773     696     553     F   4    0     2     0.046875 0.518418 +0.014732 +0.844365 -0.829633 +0.000000
774     696     553     M   4    4     6     0.046875 0.516817 -0.372002 +0.127214 -0.499216 +0.000000
775     696     679     F   4    1     1     0.000000 0.502102 +0.417771 +0.710955 -0.293184 +0.000000
776     696     679     F   4    0     2     0.000000 0.505305 -0.277714 +0.126931 -0.404646 +0.000000
777     696     629     F   4    1     1     0.000000 0.497798 -0.471344 -0.717158 +0.245814 +0.000000
778     696     629     F   4    1     1     0.000000 0.502002 +1.485226 +1.389067 +0.096159 +0.000000
779     696     562     M   4    5     5     0.023438 0.508008 -0.118308 -0.037920 -0.080388 +0.000000
780     696     562     F   4    1     1     0.023438 0.519019 +0.207918 +1.110001 -0.902083 +0.000000
781     547     591     F   4    2     0     0.015625 0.506707 +1.397075 +1.435235 -0.038161 +0.000000
782     547     591     F   4    1     1     0.015625 0.529730 +0.176918 +0.139490 +0.037428 +0.000000
783     547     568     F   4    1     1     0.015625 0.506707 -0.951805 -0.960133 +0.008327 +0.000000
784     547     568     F   4    2     0     0.015625 0.507508 +0.420181 -0.010952 +0.431133 +0.000000
785     547     555     M   4    5     5     0.007813 0.501702 -0.990656 -1.744477 +0.753821 +0.000000
786     547     555     M   4    0     0     0.007813 0.495395 +0.409258 -0.228357 +0.637615 +0.000000
787     547     719     F   4    2     0     0.039063 0.527828 +0.011761 +0.662662 -0.650901 +0.000000
788     547     719     F   4    0     2     0.039063 0.511211 -0.876361 -0.879964 +0.003603 +0.000000
789     547     700     F   4    1     1     0.015625 0.507107 +0.264149 +0.248462 +0.015687 +0.000000
790     547     700     M   4    0     0     0.015625 0.502903 -0.668391 -1.221690 +0.553299 +0.000000
791     522     604     M   4    0     0     0.015625 0.509409 -0.845075 +0.146116 -0.991191 +0.000000
792     522     604     F   4    1     1     0.015625 0.510110 -0.163118 -0.280448 +0.117330 +0.000000
793     522     707     M   4    0     0     0.000000 0.502703 -1.557410 -1.190711 -0.366699 +0.000000
794     522     707     M   4    0     0     0.000000 0.496797 -1.216299 -0.636675 -0.579624 +0.000000
795     522     690     F   4    0     2     0.015625 0.494895 -1.741450 -1.245246 -0.496204 +0.000000
796     522     690     M   4    6     4     0.015625 0.498398 +0.545567 +0.225748 +0.319819 +0.000000
797     522     619     F   4    1     1     0.039063 0.496797 +0.080321 +0.097668 -0.017347 +0.000000
798     522     619     M   4    0     0     0.039063 0.512513 -0.245579 +0.119861 -0.365441 +0.000000
799     522     675     F   4    1     1     0.000000 0.504605 -0.752512 +0.323432 -1.075944 +0.000000
800     522     675     F   4    1     1     0.000000 0.497898 +0.536715 +0.842860 -0.306145 +0.000000
801     581     680     M   4    0     0     0.000000 0.498198 +1.976983 +1.611991 +0.364992 +0.000000
802     581     680     M   4    0     0     0.000000 0.493894 -0.800971 -0.556651 -0.244320 +0.000000
803     581     546     F   4    1     1     0.046875 0.517317 -1.114738 -1.155267 +0.040529 +0.000000
804     581     546     F   4    1     1     0.046875 0.528729 +0.324999 +0.023323 +0.301676 +0.000000
805     581     538     M   4    0     0     0.007813 0.505906 +1.369321 +0.026654 +1.342667 +0.000000
806     581     538     F   4    1     1     0.007813 0.493393 -0.830759 -1.425529 +0.594770 +0.000000
807     581     552     F   4    2     0     0.031250 0.523423 +0.896714 +0.391695 +0.505019 +0.000000
808     581     552     F   4    1     1     0.031250 0.520621 +3.171921 +2.122192 +1.049729 +0.000000
809     581     635     F   4    2     0     0.007813 0.501001 -0.117306 -0.333072 +0.215766 +0.000000
810     581     635     F   4    1     1     0.007813 0.500801 -1.675955 -1.376294 -0.299661 +0.000000
811     627     655     F   4    2     0     0.000000 0.500200 +0.188114 +0.029272 +0.158842 +0.000000
812     627     655     F   4    1     1     0.000000 0.504505 +1.563334 +0.678353 +0.884981 +0.000000
813     627     641     M   4    0     0     0.000000 0.497998 +1.423396 +1.110699 +0.312698 +0.000000
814     627     641     F   4    2     0     0.000000 0.504805 +1.604968 +0.993814 +0.611154 +0.000000
815     627     582     F   4    0     2     0.000000 0.502703 -0.598860 -1.203429 +0.604568 +0.000000
816     627     582     M   4    0     0     0.000000 0.506006 -0.016469 +0.646824 -0.663294 +0.000000
817     627     566     M   4    0     0     0.000000 0.501001 -0.659253 -0.286815 -0.372438 +0.000000
818     627     566     M   4    0     0     0.000000 0.505506 +1.370311 +1.263580 +0.106731 +0.000000
819     627     703     F   4    1     1     0.000000 0.496496 +0.271294 +0.966736 -0.695442 +0.000000
820     627     703     M   4    0     0     0.000000 0.501101 -0.268868 -0.232185 -0.036683 +0.000000
821     717     570     M   4    0     0     0.046875 0.496296 -1.114289 -0.331273 -0.783016 +0.000000
822     717     570     F   4    1     1     0.046875 0.516717 +0.626677 +0.731506 -0.104829 +0.000000
823     717     678     M   4    0     0     0.000000 0.509610 +0.199645 +0.604756 -0.405111 +0.000000
824     717     678     M   4    0     0     0.000000 0.506707 -0.288987 -0.293825 +0.004838 +0.000000
825     717     602     M   4    0     0     0.000000 0.506807 -3.147448 -2.341984 -0.805465 +0.000000
826     717     602     M   4    5     5     0.000000 0.505305 +1.032222 +1.149144 -0.116923 +0.000000
827     717     603     M   4    0     0     0.000000 0.498799 +0.943500 +1.178025 -0.234526 +0.000000
828     717     603     M   4    0     0     0.000000 0.501301 +1.148624 +1.335698 -0.187074 +0.000000
829     717     634     M   4    6     4     0.000000 0.506106 -0.139923 +0.254488 -0.394412 +0.000000
830     717     634     F   4    1     1     0.000000 0.495796 +0.244843 +0.008471 +0.236372 +0.000000
831     564     622     M   4    0     0     0.023438 0.505105 -0.828004 -0.411580 -0.416424 +0.000000
832     564     622     F   4    2     0     0.023438 0.515516 +1.051172 +0.870027 +0.181145 +0.000000
833     564     601     F   4    2     0     0.015625 0.503804 -1.312563 -1.309276 -0.003287 +0.000000
834     564     601     M   4    0     0     0.015625 0.509810 +0.218811 +0.165310 +0.053501 +0.000000
835     564     638     M   4    0     0     0.007813 0.505005 -1.738017 -1.421815 -0.316202 +0.000000
836     564     638     M   4    0     0     0.007813 0.511111 -1.979552 -1.513686 -0.465867 +0.000000
837     564     653     F   4    2     0     0.007813 0.510110 -2.109598 -1.339267 -0.770331 +0.000000
838     564     653     M   4    0     0     0.007813 0.498498 +0.143985 -0.050734 +0.194720 +0.000000
839     564     699     F   4    1     1     0.007813 0.498699 +0.615345 +0.476951 +0.138394 +0.000000
840     564     699     M   4    0     0     0.007813 0.512513 +0.617449 +1.244362 -0.626912 +0.000000
841     536     590     M   4    0     0     0.039063 0.516216 +0.414113 -0.200844 +0.614957 +0.000000
842     536     590     M   4    0     0     0.039063 0.521922 -0.055384 -1.031670 +0.976286 +0.000000
843     536     691     M   4    0     0     0.031250 0.518318 +0.980211 +0.279924 +0.700287 +0.000000
844     536     691     M   4    0     0     0.031250 0.506406 +1.190188 +0.519833 +0.670355 +0.000000
845     536     626     M   4    0     0     0.000000 0.501201 +0.598850 -0.723285 +1.322136 +0.000000
846     536     626     M   4    0     0     0.000000 0.487287 +0.200848 -1.169278 +1.370125 +0.000000
847     536     692     M   4    0     0     0.031250 0.504605 -0.061852 -0.014390 -0.047462 +0.000000
848     536     692     F   4    2     0     0.031250 0.510911 +0.054316 -0.855929 +0.910245 +0.000000
849     536     578     F   4    1     1     0.007813 0.514815 +0.178683 +0.029057 +0.149627 +0.000000
850     536     578     F   4    0     2     0.007813 0.495495 +2.154143 +1.985577 +0.168566 +0.000000
851     584     543     M   4    2     8     0.007813 0.502903 +1.065012 +0.838298 +0.226714 +0.000000
852     584     543     F   4    1     1     0.007813 0.499700 -0.378657 -0.655381 +0.276723 +0.000000
853     584     711     F   4    1     1     0.000000 0.495996 -0.229139 -1.096505 +0.867366 +0.000000
854     584     711     M   4    0     0     0.000000 0.498799 +0.712355 +0.011816 +0.700539 +0.000000
855     584     607     M   4    0     0     0.101563 0.557257 +1.955417 +1.578862 +0.376554 +0.000000
856     584     607     M   4    6     4     0.101563 0.580480 -0.463435 -0.712000 +0.248564 +0.000000
857     584     573     F   4    1     1     0.039063 0.547848 -0.036824 -0.396124 +0.359300 +0.000000
858     584     573     F   4    0     2     0.039063 0.520621 +0.431557 +0.392844 +0.038712 +0.000000
859     584     545     F   4    2     0     0.039063 0.503203 +0.375526 -0.009720 +0.385246 +0.000000
860     584     545     M   4    0     0     0.039063 0.540240 +0.882027 +0.392583 +0.489444 +0.000000
861     667     572     F   4    0     2     0.000000 0.500000 +0.891500 +1.124353 -0.232853 +0.000000
862     667     572     M   4    0     0     0.000000 0.497297 +1.040431 +0.615845 +0.424587 +0.000000
863     667     649     F   4    1     1     0.000000 0.504705 +0.016703 -0.543728 +0.560431 +0.000000
864     667     649     M   4    5     5     0.000000 0.504805 +0.121182 -0.418984 +0.540166 +0.000000
865     667     658     F   4    0     2     0.039063 0.505305 +1.170689 +0.779536 +0.391153 +0.000000
866     667     658     F   4    1     1     0.039063 0.538839 -0.978635 -1.781216 +0.802581 +0.000000
867     667     630     M   4    0     0     0.000000 0.503804 +2.272836 +1.328344 +0.944492 +0.000000
868     667     630     M   4    0     0     0.000000 0.496797 +1.120444 +0.712926 +0.407518 +0.000000
869     667     665     M   4    0     0     0.132813 0.568969 +0.388815 -0.241546 +0.630361 +0.000000
870     667     665     M   4    0     0     0.132813 0.595796 -1.047052 -0.747733 -0.299319 +0.000000
871     648     617     M   4    5     5     0.039063 0.508108 -0.583951 -0.412893 -0.171058 +0.000000
872     648     617     M   4    0     0     0.039063 0.514114 -1.528674 -0.323286 -1.205388 +0.000000
873     648     606     F   4    2     0     0.000000 0.496997 +0.585808 +0.653452 -0.067644 +0.000000
874     648     606     M   4    0     0     0.000000 0.502603 -0.701525 +0.162781 -0.864306 +0.000000
875     648     643     M   4    0     0     0.132813 0.602903 -2.559377 -1.591205 -0.968172 +0.000000
876     648     643     F   4    2     0     0.132813 0.574374 -0.158197 +0.130356 -0.288553 +0.000000
877     648     712     M   4    0     0     0.007813 0.496096 +0.064858 +0.668819 -0.603962 +0.000000
878     648     712     M   4    0     0     0.007813 0.496396 -0.099438 +1.166041 -1.265479 +0.000000
879     648     632     F   4    0     2     0.000000 0.496496 -1.363250 -0.770772 -0.592478 +0.000000
880     648     632     M   4    0     0     0.000000 0.500601 -0.347456 +0.264865 -0.612321 +0.000000
881     697     534     M   4    0     0     0.031250 0.510711 -0.834188 -1.357772 +0.523584 +0.000000
882     697     534     F   4    1     1     0.031250 0.497497 +2.804164 +2.283335 +0.520830 +0.000000
883     697     579     M   4    0     0     0.000000 0.499499 -0.459652 -0.578924 +0.119272 +0.000000
884     697     579     F   4    1     1     0.000000 0.501702 +0.634786 +0.152223 +0.482563 +0.000000
885     697     668     M   4    0     0     0.031250 0.506607 +0.357253 -0.115032 +0.472285 +0.000000
886     697     668     M   4    0     0     0.031250 0.493393 +1.303673 +0.327802 +0.975871 +0.000000
887     697     663     M   4    0     0     0.031250 0.493293 +0.065523 -0.472967 +0.538490 +0.000000
888     697     663     F   4    1     1     0.031250 0.497097 -0.875868 -0.960838 +0.084970 +0.000000
889     697     551     F   4    0     2     0.007813 0.492492 +0.706829 +0.095017 +0.611812 +0.000000
890     697     551     F   4    1     1     0.007813 0.510110 +0.651426 +0.573571 +0.077855 +0.000000
891     529     695     F   4    2     0     0.007813 0.491191 -0.867138 -1.210764 +0.343626 +0.000000
892     529     695     F   4    0     2     0.007813 0.505906 +0.657791 +1.129859 -0.472067 +0.000000
893     529     677     M   4    0     0     0.046875 0.550050 +1.045210 +1.578970 -0.533760 +0.000000
894     529     677     M   4    0     0     0.046875 0.552252 +0.653028 +0.184990 +0.468038 +0.000000
895     529     561     F   4    1     1     0.031250 0.517017 -1.796393 -1.472048 -0.324345 +0.000000
896     529     561     M   4    0     0     0.031250 0.495295 -0.745467 -0.028573 -0.716895 +0.000000
897     529     586     F   4    2     0     0.000000 0.503203 -0.006220 +0.809992 -0.816212 +0.000000
898     529     586     M   4    0     0     0.000000 0.496296 -0.933072 -0.018866 -0.914205 +0.000000
899     529     685     F   4    0     2     0.000000 0.502903 -0.950267 -0.846063 -0.104204 +0.000000
900     529     685     M   4    8     2     0.000000 0.502402 -0.884037 +0.243149 -1.127186 +0.000000
901     654     618     F   4    0     2     0.007813 0.504204 +1.141813 +0.509771 +0.632042 +0.000000
902     654     618     M   4    0     0     0.007813 0.499800 +0.100847 +0.144516 -0.043669 +0.000000
903     654     599     F   4    1     1     0.007813 0.492593 +0.965262 +0.702579 +0.262683 +0.000000
904     654     599     M   4    0     0     0.007813 0.490691 +0.411976 +0.430792 -0.018816 +0.000000
905     654     596     F   4    1     1     0.015625 0.495195 -1.000833 -0.598620 -0.402213 +0.000000
906     654     596     M   4    0     0     0.015625 0.503003 +2.236586 +1.316003 +0.920582 +0.000000
907     654     631     F   4    1     1     0.007813 0.495796 +1.629160 +1.178747 +0.450413 +0.000000
908     654     631     F   4    2     0     0.007813 0.507007 +0.484209 +0.227786 +0.256423 +0.000000
909     654     594     M   4    0     0     0.007813 0.494294 -0.403279 -0.281500 -0.121779 +0.000000
910     654     594     F   4    1     1     0.007813 0.492793 +1.960767 +0.921424 +1.039343 +0.000000
911     615     569     M   4    8     2     0.023438 0.532633 +0.957617 +1.042018 -0.084401 +0.000000
912     615     569     F   4    1     1     0.023438 0.518418 -0.734688 -0.021690 -0.712998 +0.000000
913     615     600     M   4    0     0     0.007813 0.510911 -0.787250 -0.482677 -0.304573 +0.000000
914     615     600     M   4    6     4     0.007813 0.507808 -0.081493 -0.231721 +0.150228 +0.000000
915     615     624     F   4    0     2     0.007813 0.493694 -0.166137 +0.761869 -0.928005 +0.000000
916     615     624     F   4    0     2     0.007813 0.509810 -1.105123 -0.791609 -0.313514 +0.000000
917     615     709     M   4    0     0     0.015625 0.512212 -0.380445 +0.112977 -0.493422 +0.000000
918     615     709     F   4    1     1     0.015625 0.524324 -0.323294 -0.013385 -0.309909 +0.000000
919     615     710     F   4    1     1     0.015625 0.503904 -0.259020 -0.317817 +0.058798 +0.000000
920     615     710     M   4    5     5     0.015625 0.500801 -2.796680 -2.013804 -0.782876 +0.000000
921     726     807     M   5    0     0     0.021484 0.519520 +1.007975 +0.665685 +0.342291 +0.000000
922     726     807     M   5    0     0     0.021484 0.515115 -0.230970 -0.616104 +0.385134 +0.000000
923     726     789     M   5    0     0     0.009766 0.498799 +0.570377 +1.136077 -0.565701 +0.000000
924     726     789     F   5    0     0     0.009766 0.503003 -1.485527 -0.468149 -1.017378 +0.000000
925     726     879     F   5    0     0     0.007813 0.509510 -3.035882 -1.945199 -1.090683 +0.000000
926     726     879     F   5    0     0     0.007813 0.513614 -0.091944 +0.477396 -0.569340 +0.000000
927     726     730     M   5    0     0     0.126953 0.579680 -0.391721 -0.526389 +0.134667 +0.000000
928     726     730     M   5    0     0     0.126953 0.521922 +0.181766 -1.073991 +1.255757 +0.000000
929     726     747     F   5    0     0     0.011719 0.507608 -1.559551 -1.607799 +0.048248 +0.000000
930     726     747     M   5    0     0     0.011719 0.503704 -1.540742 -1.771883 +0.231141 +0.000000
931     779     792     M   5    0     0     0.013672 0.512813 +1.291704 +0.921420 +0.370284 +0.000000
932     779     792     F   5    0     0     0.013672 0.529429 +0.419706 +0.246864 +0.172842 +0.000000
933     779     806     M   5    0     0     0.027344 0.506206 -0.304256 -0.109078 -0.195178 +0.000000
934     779     806     F   5    0     0     0.027344 0.498999 +0.896609 +0.367435 +0.529174 +0.000000
935     779     781     M   5    0     0     0.027344 0.514314 -0.175374 +0.630385 -0.805759 +0.000000
936     779     781     M   5    0     0     0.027344 0.507407 +0.332791 +0.078775 +0.254015 +0.000000
937     779     788     F   5    0     0     0.019531 0.515115 +2.020501 +1.953538 +0.066963 +0.000000
938     779     788     F   5    0     0     0.019531 0.525626 -0.351060 -0.563173 +0.212113 +0.000000
939     779     907     F   5    0     0     0.029297 0.520420 -0.657107 -0.796744 +0.139637 +0.000000
940     779     907     M   5    0     0     0.029297 0.495896 -0.314813 -0.092679 -0.222134 +0.000000
941     740     884     M   5    0     0     0.019531 0.502503 +0.163987 +0.491664 -0.327677 +0.000000
942     740     884     F   5    0     0     0.019531 0.496597 +0.571668 -0.083514 +0.655182 +0.000000
943     740     797     F   5    0     0     0.044922 0.532332 -0.370746 +0.237687 -0.608433 +0.000000
944     740     797     M   5    0     0     0.044922 0.524925 -0.466968 -0.103600 -0.363368 +0.000000
945     740     889     F   5    0     0     0.001953 0.511311 +1.093304 +0.390987 +0.702317 +0.000000
946     740     889     F   5    0     0     0.001953 0.504805 +1.257698 +1.288126 -0.030428 +0.000000
947     740     873     M   5    0     0     0.023438 0.505005 -0.623232 -0.682498 +0.059266 +0.000000
948     740     873     M   5    0     0     0.023438 0.512713 -0.503450 -0.452678 -0.050772 +0.000000
949     740     737     M   5    0     0     0.134766 0.553554 -0.417388 +0.278324 -0.695712 +0.000000
950     740     737     F   5    0     0     0.134766 0.549750 +1.042708 +1.193065 -0.150358 +0.000000
951     920     751     F   5    0     0     0.009766 0.502703 +0.730589 +0.600424 +0.130165 +0.000000
952     920     751     F   5    0     0     0.009766 0.511712 -0.310519 +0.231843 -0.542363 +0.000000
953     920     876     M   5    0     0     0.019531 0.505906 +0.177580 +0.181288 -0.003708 +0.000000
954     920     876     M   5    0     0     0.019531 0.519119 +0.366645 +0.606482 -0.239837 +0.000000
955     920     735     M   5    0     0     0.037109 0.533233 -0.751190 -0.616228 -0.134962 +0.000000
956     920     735     F   5    0     0     0.037109 0.508909 -0.551081 +0.552293 -1.103374 +0.000000
957     920     910     F   5    0     0     0.015625 0.500501 -0.315450 +0.318775 -0.634225 +0.000000
958     920     910     M   5    0     0     0.015625 0.535135 -0.680370 -0.546014 -0.134355 +0.000000
959     920     839     F   5    0     0     0.015625 0.510511 -0.002127 +0.478226 -0.480353 +0.000000
960     920     839     M   5    0     0     0.015625 0.506707 +0.154041 +0.687060 -0.533020 +0.000000
961     914     787     M   5    0     0     0.009766 0.505806 -0.980702 -1.003482 +0.022780 +0.000000
962     914     787     M   5    0     0     0.009766 0.502603 -1.662689 -1.520465 -0.142225 +0.000000
963     914     768     F   5    0     0     0.023438 0.507908 +0.307908 +0.814581 -0.506674 +0.000000
964     914     768     F   5    0     0     0.023438 0.501802 -1.163859 -0.550211 -0.613648 +0.000000
965     914     809     M   5    0     0     0.021484 0.514014 -0.200564 -0.952970 +0.752406 +0.000000
966     914     809     M   5    0     0     0.021484 0.556156 +0.451953 +0.554187 -0.102233 +0.000000
967     914     773     F   5    0     0     0.035156 0.511712 -0.794482 +0.074009 -0.868491 +0.000000
968     914     773     F   5    0     0     0.035156 0.506507 +0.329045 +0.544676 -0.215630 +0.000000
969     914     811     M   5    0     0     0.011719 0.496797 +1.421163 +0.880663 +0.540500 +0.000000
970     914     811     M   5    0     0     0.011719 0.497898 +1.909270 +1.292683 +0.616587 +0.000000
971     754     858     F   5    0     0     0.027344 0.511311 -0.401877 -0.659228 +0.257351 +0.000000
972     754     858     F   5    0     0     0.027344 0.501502 +1.346477 +0.801923 +0.544554 +0.000000
973     754     795     F   5    0     0     0.003906 0.505205 -0.277565 -0.959908 +0.682342 +0.000000
974     754     795     F   5    0     0     0.003906 0.510410 -0.696590 -0.268087 -0.428503 +0.000000
975     754     721     F   5    0     0     0.039063 0.514515 +1.300990 +0.349687 +0.951303 +0.000000
976     754     721     M   5    0     0     0.039063 0.515616 +1.696396 +1.137821 +0.558575 +0.000000
977     754     903     M   5    0     0     0.011719 0.495095 +1.530756 +0.559591 +0.971165 +0.000000
978     754     903     F   5    0     0     0.011719 0.503504 +1.504610 +0.972929 +0.531681 +0.000000
979     754     804     F   5    0     0     0.011719 0.505906 -0.288962 -1.201587 +0.912625 +0.000000
980     754     804     M   5    0     0     0.011719 0.509009 -0.827288 -1.542985 +0.715697 +0.000000
981     826     849     M   5    0     0     0.011719 0.510611 +1.308125 +1.768414 -0.460289 +0.000000
982     826     849     F   5    0     0     0.011719 0.508008 +0.063433 +0.305823 -0.242389 +0.000000
983     826     743     M   5    0     0     0.046875 0.525425 +0.960991 +0.867416 +0.093575 +0.000000
984     826     743     M   5    0     0     0.046875 0.514515 -0.652984 -0.920035 +0.267052 +0.000000
985     826     770     F   5    0     0     0.011719 0.506807 +1.099011 +1.361701 -0.262691 +0.000000
986     826     770     M   5    0     0     0.011719 0.505506 +0.096386 -0.011108 +0.107495 +0.000000
987     826     725     M   5    0     0     0.052734 0.519820 -1.171895 -0.317703 -0.854192 +0.000000
988     826     725     F   5    0     0     0.052734 0.515015 -0.440856 -0.466889 +0.026033 +0.000000
989     826     915     F   5    0     0     0.015625 0.513113 +0.354657 +0.692204 -0.337548 +0.000000
990     826     915     F   5    0     0     0.015625 0.513514 -0.787666 +0.030045 -0.817711 +0.000000
991     871     810     F   5    0     0     0.021484 0.505405 +0.450699 +1.277590 -0.826891 +0.000000
992     871     810     M   5    0     0     0.021484 0.542543 -0.514803 -0.498530 -0.016272 +0.000000
993     871     772     M   5    0     0     0.011719 0.500801 +1.154953 +0.984755 +0.170198 +0.000000
994     871     772     F   5    0     0     0.011719 0.505706 -0.298118 -0.331827 +0.033709 +0.000000
995     871     853     M   5    0     0     0.019531 0.493493 -0.899639 -1.056282 +0.156643 +0.000000
996     871     853     F   5    0     0     0.019531 0.504204 +0.460501 +0.169990 +0.290511 +0.000000
997     871     882     M   5    0     0     0.003906 0.502402 +0.129487 -0.245110 +0.374597 +0.000000
998     871     882     F   5    0     0     0.003906 0.503303 +0.942249 +0.889167 +0.053082 +0.000000
999     871     783     F   5    0     0     0.013672 0.494795 -0.820622 -0.393123 -0.427499 +0.000000
1000    871     783     M   5    0     0     0.013672 0.498198 -0.524816 -0.733895 +0.209078 +0.000000
1001    856     762     F   5    0     0     0.042969 0.505005 +0.731872 +0.403607 +0.328265 +0.000000
1002    856     762     M   5    0     0     0.042969 0.560661 +1.688737 +1.752771 -0.064033 +0.000000
1003    856     919     M   5    0     0     0.029297 0.509710 +0.743205 +0.514362 +0.228842 +0.000000
1004    856     919     F   5    0     0     0.029297 0.513714 +1.449221 +1.464107 -0.014886 +0.000000
1005    856     761     M   5    0     0     0.042969 0.511111 +0.894325 +0.200279 +0.694047 +0.000000
1006    856     761     F   5    0     0     0.042969 0.503804 +0.720730 +0.640040 +0.080690 +0.000000
1007    856     832     M   5    0     0     0.009766 0.503403 +0.093167 -0.954041 +1.047208 +0.000000
1008    856     832     M   5    0     0     0.009766 0.504605 -0.294416 -0.834370 +0.539954 +0.000000
1009    856     912     F   5    0     0     0.013672 0.521722 +0.772858 +0.642133 +0.130724 +0.000000
1010    856     912     M   5    0     0     0.013672 0.508308 -0.691535 -1.158341 +0.466806 +0.000000
1011    911     752     M   5    0     0     0.003906 0.505806 +1.693998 +1.487943 +0.206054 +0.000000
1012    911     752     M   5    0     0     0.003906 0.503704 +0.303018 +1.038335 -0.735317 +0.000000
1013    911     812     F   5    0     0     0.019531 0.510410 +0.237224 -0.503944 +0.741168 +0.000000
1014    911     812     M   5    0     0     0.019531 0.504705 +0.530900 +0.181402 +0.349498 +0.000000
1015    911     859     M   5    0     0     0.015625 0.508308 +0.320113 +0.144835 +0.175278 +0.000000
1016    911     859     M   5    0     0     0.015625 0.489089 -0.121438 -0.659190 +0.537752 +0.000000
1017    911     833     M   5    0     0     0.052734 0.525926 +0.627148 +0.996377 -0.369229 +0.000000
1018    911     833     M   5    0     0     0.052734 0.531031 -0.052186 +0.324575 -0.376761 +0.000000
1019    911     723     F   5    0     0     0.009766 0.497798 -1.448258 -0.686074 -0.762184 +0.000000
1020    911     723     M   5    0     0     0.009766 0.501902 +1.034215 +1.380852 -0.346638 +0.000000
1021    864     742     M   5    0     0     0.021484 0.516517 +0.215028 -0.469058 +0.684087 +0.000000
1022    864     742     M   5    0     0     0.021484 0.518318 +0.558138 -0.070791 +0.628929 +0.000000
1023    864     850     F   5    0     0     0.011719 0.501702 -0.315232 -0.874914 +0.559682 +0.000000
1024    864     850     F   5    0     0     0.011719 0.503504 +0.752180 -0.235155 +0.987336 +0.000000
1025    864     918     F   5    0     0     0.015625 0.512613 +0.490080 +0.406491 +0.083590 +0.000000
1026    864     918     M   5    0     0     0.015625 0.503203 +1.263354 +0.940201 +0.323153 +0.000000
1027    864     775     F   5    0     0     0.017578 0.514014 -0.296418 -0.294918 -0.001500 +0.000000
1028    864     775     M   5    0     0     0.017578 0.502002 -0.863108 -0.896770 +0.033662 +0.000000
1029    864     763     F   5    0     0     0.013672 0.509510 -1.005678 -1.510078 +0.504400 +0.000000
1030    864     763     M   5    0     0     0.013672 0.505205 -0.417779 -0.904354 +0.486576 +0.000000
1031    829     808     M   5    0     0     0.007813 0.503003 -0.370035 -0.507451 +0.137417 +0.000000
1032    829     808     F   5    0     0     0.007813 0.496697 +1.187482 +0.224641 +0.962840 +0.000000
1033    829     848     M   5    0     0     0.025391 0.510511 -0.231431 -0.287874 +0.056443 +0.000000
1034    829     848     M   5    0     0     0.025391 0.528529 +0.038768 -0.612835 +0.651602 +0.000000
1035    829     778     F   5    0     0     0.033203 0.542242 -1.161123 -0.938149 -0.222974 +0.000000
1036    829     778     M   5    0     0     0.033203 0.538639 +1.819172 +1.848473 -0.029301 +0.000000
1037    829     782     M   5    0     0     0.025391 0.499700 +0.928979 +1.160512 -0.231533 +0.000000
1038    829     782     F   5    0     0     0.025391 0.507608 -0.077536 +0.180898 -0.258434 +0.000000
1039    829     777     F   5    0     0     0.033203 0.523724 +0.736575 +0.499815 +0.236760 +0.000000
1040    829     777     M   5    0     0     0.033203 0.523323 -0.181478 -1.239231 +1.057753 +0.000000
1041    765     888     M   5    0     0     0.029297 0.521121 -0.075144 -0.106848 +0.031704 +0.000000
1042    765     888     F   5    0     0     0.029297 0.505305 -0.154604 +0.036182 -0.190785 +0.000000
1043    765     738     F   5    0     0     0.007813 0.495395 -0.284901 -0.831433 +0.546532 +0.000000
1044    765     738     F   5    0     0     0.007813 0.493594 +0.998326 +0.343261 +0.655065 +0.000000
1045    765     776     F   5    0     0     0.017578 0.503504 -1.768977 -1.561450 -0.207527 +0.000000
1046    765     776     F   5    0     0     0.017578 0.505105 -1.108083 -1.313397 +0.205314 +0.000000
1047    765     890     F   5    0     0     0.031250 0.512112 -1.629982 -1.590699 -0.039284 +0.000000
1048    765     890     M   5    0     0     0.031250 0.511912 -1.189835 -0.724896 -0.464938 +0.000000
1049    765     800     M   5    0     0     0.009766 0.489890 -1.408540 -0.778292 -0.630247 +0.000000
1050    765     800     F   5    0     0     0.009766 0.497397 +0.559930 +0.563287 -0.003357 +0.000000
1051    851     739     F   5    0     0     0.011719 0.498799 -0.232479 +0.340887 -0.573366 +0.000000
1052    851     739     F   5    0     0     0.011719 0.504705 -0.564040 +0.326490 -0.890530 +0.000000
1053    851     892     F   5    0     0     0.005859 0.497497 -1.151434 -0.632667 -0.518768 +0.000000
1054    851     892     F   5    0     0     0.005859 0.505606 +0.407995 +0.718478 -0.310483 +0.000000
1055    851     736     F   5    0     0     0.015625 0.507508 -0.772995 -0.966262 +0.193267 +0.000000
1056    851     736     F   5    0     0     0.015625 0.506907 +0.356664 +0.485692 -0.129029 +0.000000
1057    851     756     M   5    0     0     0.013672 0.497097 -0.185689 -0.605273 +0.419584 +0.000000
1058    851     756     F   5    0     0     0.013672 0.500701 -1.343264 -1.045433 -0.297831 +0.000000
1059    851     852     M   5    0     0     0.257813 0.634935 +0.430038 +0.413079 +0.016959 +0.000000
1060    851     852     F   5    0     0     0.257813 0.628529 +1.509070 +1.057855 +0.451215 +0.000000
1061    785     901     F   5    0     0     0.009766 0.495996 +0.316181 -0.268739 +0.584920 +0.000000
1062    785     901     F   5    0     0     0.009766 0.498599 +3.017238 +2.033099 +0.984139 +0.000000
1063    785     733     F   5    0     0     0.003906 0.494394 +0.750797 +0.105633 +0.645164 +0.000000
1064    785     733     M   5    0     0     0.003906 0.506206 +1.080259 +1.209115 -0.128855 +0.000000
1065    785     814     M   5    0     0     0.003906 0.494895 +0.545833 -0.357151 +0.902985 +0.000000
1066    785     814     M   5    0     0     0.003906 0.503403 +0.474360 -0.172298 +0.646658 +0.000000
1067    785     767     F   5    0     0     0.017578 0.525225 +0.477081 +0.404164 +0.072918 +0.000000
1068    785     767     M   5    0     0     0.017578 0.519720 +2.905144 +2.389999 +0.515145 +0.000000
1069    785     905     F   5    0     0     0.009766 0.498599 -0.644827 -0.663824 +0.018997 +0.000000
1070    785     905     M   5    0     0     0.009766 0.503504 +0.489188 +0.284587 +0.204601 +0.000000
1071    727     916     F   5    0     0     0.001953 0.498298 -1.236629 -0.592997 -0.643632 +0.000000
1072    727     916     F   5    0     0     0.001953 0.509610 -1.135823 -1.074544 -0.061279 +0.000000
1073    727     891     M   5    0     0     0.009766 0.505606 -0.009602 +0.133789 -0.143391 +0.000000
1074    727     891     M   5    0     0     0.009766 0.521922 +1.876944 +1.397711 +0.479233 +0.000000
1075    727     815     F   5    0     0     0.015625 0.513514 +0.658774 +0.361250 +0.297525 +0.000000
1076    727     815     F   5    0     0     0.015625 0.519119 +1.310269 +0.734425 +0.575844 +0.000000
1077    727     757     F   5    0     0     0.005859 0.499600 -1.666815 -1.156206 -0.510609 +0.000000
1078    727     757     M   5    0     0     0.005859 0.498599 -1.394058 -1.312755 -0.081303 +0.000000
1079    727     799     F   5    0     0     0.005859 0.495095 -1.062417 -0.474172 -0.588246 +0.000000
1080    727     799     M   5    0     0     0.005859 0.500501 -0.519565 +0.139355 -0.658919 +0.000000
1081    900     784     M   5    0     0     0.011719 0.514314 -0.022097 -0.059376 +0.037279 +0.000000
1082    900     784     M   5    0     0     0.011719 0.500100 -1.378844 -1.367440 -0.011404 +0.000000
1083    900     837     M   5    0     0     0.011719 0.511812 -2.010797 -1.324725 -0.686072 +0.000000
1084    900     837     M   5    0     0     0.011719 0.498198 -0.661233 +0.528143 -1.189376 +0.000000
1085    900     830     M   5    0     0     0.019531 0.505606 -1.077207 -0.398501 -0.678706 +0.000000
1086    900     830     F   5    0     0     0.019531 0.497497 -1.240587 -1.081618 -0.158969 +0.000000
1087    900     819     F   5    0     0     0.007813 0.501401 -0.450578 +0.087208 -0.537786 +0.000000
1088    900     819     M   5    0     0     0.007813 0.502603 -3.276133 -1.836779 -1.439354 +0.000000
1089    900     897     M   5    0     0     0.125000 0.564765 -0.250651 +1.035688 -1.286339 +0.000000
1090    900     897     M   5    0     0     0.125000 0.535435 -0.894722 +0.276002 -1.170724 +0.000000
1091    731     895     M   5    0     0     0.089844 0.546346 -0.433224 +0.205673 -0.638897 +0.000000
1092    731     895     F   5    0     0     0.089844 0.536637 -0.027865 +0.651479 -0.679344 +0.000000
1093    731     769     M   5    0     0     0.060547 0.529329 +0.356677 +0.604229 -0.247553 +0.000000
1094    731     769     F   5    0     0     0.060547 0.518819 +0.531374 +0.629800 -0.098425 +0.000000
1095    731     803     M   5    0     0     0.005859 0.500200 +1.436817 +1.495414 -0.058597 +0.000000
1096    731     803     F   5    0     0     0.005859 0.513614 +0.961551 +0.753016 +0.208535 +0.000000
1097    731     861     F   5    0     0     0.007813 0.504204 -0.766905 -0.374062 -0.392843 +0.000000
1098    731     861     F   5    0     0     0.007813 0.508308 -0.521359 -0.541715 +0.020356 +0.000000
1099    731     865     F   5    0     0     0.005859 0.513113 -1.129323 -0.971872 -0.157452 +0.000000
1100    731     865     F   5    0     0     0.005859 0.489189 +0.670973 +0.123859 +0.547114 +0.000000
1101    774     866     F   5    0     0     0.042969 0.533534 +2.132176 +0.953855 +1.178321 +0.000000
1102    774     866     M   5    0     0     0.042969 0.507407 -0.417528 -0.852486 +0.434958 +0.000000
1103    774     771     F   5    0     0     0.142578 0.545445 +0.390544 +0.817078 -0.426534 +0.000000
1104    774     771     F   5    0     0     0.142578 0.592192 -1.938199 -0.869941 -1.068258 +0.000000
1105    774     760     M   5    0     0     0.027344 0.499900 -0.251840 +0.104773 -0.356613 +0.000000
1106    774     760     F   5    0     0     0.027344 0.506006 +1.075313 +1.274891 -0.199578 +0.000000
1107    774     822     F   5    0     0     0.044922 0.510310 -0.912348 -1.093495 +0.181147 +0.000000
1108    774     822     M   5    0     0     0.044922 0.515716 +0.499671 +1.015367 -0.515696 +0.000000
1109    774     780     M   5    0     0     0.148438 0.573974 -1.248922 -1.152631 -0.096290 +0.000000
1110    774     780     F   5    0     0     0.148438 0.615916 -1.070482 -0.425883 -0.644599 +0.000000
1111    796     899     F   5    0     0     0.068359 0.524124 -0.439104 -0.504290 +0.065186 +0.000000
1112    796     899     F   5    0     0     0.068359 0.543343 -0.383524 -0.791764 +0.408240 +0.000000
1113    796     908     M   5    0     0     0.021484 0.510010 +0.630401 +0.226559 +0.403842 +0.000000
1114    796     908     M   5    0     0     0.021484 0.514114 +0.970332 +0.649370 +0.320962 +0.000000
1115    796     746     M   5    0     0     0.009766 0.520220 -0.195887 -0.861583 +0.665696 +0.000000
1116    796     746     M   5    0     0     0.009766 0.506006 +0.593654 +0.354998 +0.238656 +0.000000
1117    796     857     F   5    0     0     0.011719 0.504404 -0.522651 -0.840868 +0.318217 +0.000000
1118    796     857     M   5    0     0     0.011719 0.515415 +0.315979 +0.055616 +0.260362 +0.000000
1119    796     863     F   5    0     0     0.007813 0.520220 +0.227996 +0.149166 +0.078830 +0.000000
1120    796     863     M   5    0     0     0.007813 0.493393 -0.061277 -0.278817 +0.217540 +0.000000
