# Supplementary material for: Performance of Hamiltonian Monte Carlo and No-U-Turn Sampler for estimating genetic parameters and breeding values
Source: Genet Sel Evol. 2019 Dec 10;51:73. doi: 10.1186/s12711-019-0515-1 (PMC6902603; doi:10.1186/s12711-019-0515-1)
Supplement: Supplementary file 4 — Additional file 4. Simulated data with a heritability of 0.5. [file 12711_2019_515_MOESM4_ESM.txt]

Progeny Sire    Dam     Sex  G   NMPrg NFPrg F        Homo     Phen      Res       Polygene  QTL      
1       0       0       M   0    3     7     0.000000 0.492693 -2.365519 -1.168830 -1.196689 +0.000000
2       0       0       M   0    5     5     0.000000 0.498799 +1.602602 +0.778103 +0.824499 +0.000000
3       0       0       M   0    5     5     0.000000 0.494795 -0.184530 +0.173846 -0.358376 +0.000000
4       0       0       M   0    7     3     0.000000 0.506106 -0.514219 -0.068732 -0.445487 +0.000000
5       0       0       M   0    5     5     0.000000 0.500000 +0.049627 +0.189478 -0.139851 +0.000000
6       0       0       M   0    3     7     0.000000 0.505005 +0.119329 +0.147254 -0.027926 +0.000000
7       0       0       M   0    6     4     0.000000 0.502302 +0.693732 -0.074138 +0.767870 +0.000000
8       0       0       M   0    7     3     0.000000 0.500400 -0.461718 -0.486109 +0.024392 +0.000000
9       0       0       M   0    7     3     0.000000 0.504805 +0.224994 -0.008863 +0.233856 +0.000000
10      0       0       M   0    8     2     0.000000 0.495195 -2.557374 -1.335721 -1.221653 +0.000000
11      0       0       M   0    2     8     0.000000 0.496496 +0.438290 +0.295032 +0.143258 +0.000000
12      0       0       M   0    4     6     0.000000 0.500000 -0.469886 -0.870999 +0.401113 +0.000000
13      0       0       M   0    5     5     0.000000 0.495195 -0.999193 -1.644094 +0.644901 +0.000000
14      0       0       M   0    3     7     0.000000 0.500601 +0.608128 +0.573512 +0.034615 +0.000000
15      0       0       M   0    5     5     0.000000 0.503904 -0.438905 -0.827751 +0.388846 +0.000000
16      0       0       M   0    5     5     0.000000 0.501602 -1.723062 -0.916081 -0.806981 +0.000000
17      0       0       M   0    2     8     0.000000 0.498699 -0.835764 -0.481327 -0.354437 +0.000000
18      0       0       M   0    6     4     0.000000 0.495195 -0.478951 +0.455173 -0.934124 +0.000000
19      0       0       M   0    5     5     0.000000 0.499399 -0.377862 -0.310050 -0.067812 +0.000000
20      0       0       M   0    7     3     0.000000 0.501802 -0.571619 +0.126237 -0.697856 +0.000000
21      0       0       F   0    1     1     0.000000 0.501001 +0.934435 -0.136696 +1.071131 +0.000000
22      0       0       F   0    1     1     0.000000 0.507708 +0.132104 -0.092727 +0.224831 +0.000000
23      0       0       F   0    1     1     0.000000 0.500501 +2.212614 +1.910550 +0.302065 +0.000000
24      0       0       F   0    1     1     0.000000 0.504605 +0.505584 +1.291194 -0.785610 +0.000000
25      0       0       F   0    1     1     0.000000 0.506206 +1.606727 +1.805005 -0.198278 +0.000000
26      0       0       F   0    2     0     0.000000 0.504404 +1.505717 +1.744852 -0.239135 +0.000000
27      0       0       F   0    2     0     0.000000 0.498599 +0.161936 -0.416912 +0.578848 +0.000000
28      0       0       F   0    0     2     0.000000 0.500000 -0.425705 -0.145757 -0.279949 +0.000000
29      0       0       F   0    1     1     0.000000 0.500701 +0.455128 +0.252748 +0.202380 +0.000000
30      0       0       F   0    0     2     0.000000 0.499099 +1.112651 +0.798080 +0.314571 +0.000000
31      0       0       F   0    2     0     0.000000 0.493894 -0.288490 +0.835347 -1.123837 +0.000000
32      0       0       F   0    2     0     0.000000 0.498098 +1.074201 +0.223644 +0.850556 +0.000000
33      0       0       F   0    0     2     0.000000 0.493994 +0.259746 +1.240667 -0.980920 +0.000000
34      0       0       F   0    2     0     0.000000 0.506707 -0.574867 -0.950191 +0.375324 +0.000000
35      0       0       F   0    1     1     0.000000 0.501902 +0.622575 +0.644355 -0.021780 +0.000000
36      0       0       F   0    1     1     0.000000 0.498799 -0.616451 +0.816914 -1.433365 +0.000000
37      0       0       F   0    1     1     0.000000 0.506306 +0.524116 +0.305022 +0.219093 +0.000000
38      0       0       F   0    2     0     0.000000 0.500701 -0.590314 -0.004924 -0.585390 +0.000000
39      0       0       F   0    2     0     0.000000 0.491391 +0.175521 +0.427501 -0.251981 +0.000000
40      0       0       F   0    1     1     0.000000 0.499099 -0.209463 -0.338698 +0.129236 +0.000000
41      0       0       F   0    1     1     0.000000 0.503604 -1.375893 +0.504979 -1.880872 +0.000000
42      0       0       F   0    1     1     0.000000 0.503604 +0.714158 +0.450656 +0.263502 +0.000000
43      0       0       F   0    0     2     0.000000 0.499199 -2.206867 -0.504311 -1.702556 +0.000000
44      0       0       F   0    0     2     0.000000 0.498599 +0.249981 +0.158760 +0.091221 +0.000000
45      0       0       F   0    2     0     0.000000 0.499900 +0.792527 +0.619562 +0.172965 +0.000000
46      0       0       F   0    0     2     0.000000 0.504304 +0.777142 +0.933908 -0.156765 +0.000000
47      0       0       F   0    1     1     0.000000 0.500501 -0.814526 -0.272504 -0.542021 +0.000000
48      0       0       F   0    2     0     0.000000 0.502703 +0.181243 -0.698075 +0.879318 +0.000000
49      0       0       F   0    0     2     0.000000 0.510511 +0.241320 -0.303125 +0.544445 +0.000000
50      0       0       F   0    2     0     0.000000 0.498899 -0.568256 +0.135919 -0.704176 +0.000000
51      0       0       F   0    2     0     0.000000 0.500501 +0.199037 -0.785589 +0.984626 +0.000000
52      0       0       F   0    2     0     0.000000 0.498599 +1.210762 +0.591269 +0.619493 +0.000000
53      0       0       F   0    1     1     0.000000 0.503504 -0.453219 +0.158272 -0.611491 +0.000000
54      0       0       F   0    2     0     0.000000 0.498799 -0.060041 -1.348955 +1.288914 +0.000000
55      0       0       F   0    0     2     0.000000 0.506907 +1.120298 +0.388726 +0.731572 +0.000000
56      0       0       F   0    2     0     0.000000 0.496096 -0.668664 -0.248051 -0.420613 +0.000000
57      0       0       F   0    1     1     0.000000 0.504905 -0.177004 +0.103480 -0.280484 +0.000000
58      0       0       F   0    0     2     0.000000 0.495996 -0.180590 +0.324671 -0.505260 +0.000000
59      0       0       F   0    0     2     0.000000 0.504705 +0.900522 +0.679589 +0.220932 +0.000000
60      0       0       F   0    1     1     0.000000 0.512412 -0.688687 +0.153935 -0.842622 +0.000000
61      0       0       F   0    1     1     0.000000 0.489990 +0.320144 -0.031112 +0.351256 +0.000000
62      0       0       F   0    2     0     0.000000 0.502402 +0.151898 -0.147182 +0.299080 +0.000000
63      0       0       F   0    0     2     0.000000 0.499900 +0.463093 +1.253686 -0.790593 +0.000000
64      0       0       F   0    1     1     0.000000 0.506006 -0.246580 -0.705541 +0.458960 +0.000000
65      0       0       F   0    1     1     0.000000 0.501702 -2.081057 -0.320675 -1.760382 +0.000000
66      0       0       F   0    1     1     0.000000 0.504004 -0.468164 -0.248762 -0.219403 +0.000000
67      0       0       F   0    1     1     0.000000 0.497598 -0.825387 -0.562605 -0.262782 +0.000000
68      0       0       F   0    2     0     0.000000 0.498999 +1.232438 +1.050246 +0.182192 +0.000000
69      0       0       F   0    1     1     0.000000 0.502703 -1.775499 -0.912079 -0.863420 +0.000000
70      0       0       F   0    2     0     0.000000 0.503704 +1.242541 +0.110499 +1.132041 +0.000000
71      0       0       F   0    2     0     0.000000 0.502302 -0.156754 -0.911818 +0.755064 +0.000000
72      0       0       F   0    0     2     0.000000 0.487988 +0.265363 +0.070903 +0.194460 +0.000000
73      0       0       F   0    1     1     0.000000 0.506006 -0.435736 -0.179956 -0.255780 +0.000000
74      0       0       F   0    2     0     0.000000 0.503804 -0.853726 -0.131329 -0.722398 +0.000000
75      0       0       F   0    0     2     0.000000 0.500200 -1.346799 -0.551660 -0.795139 +0.000000
76      0       0       F   0    0     2     0.000000 0.503804 +0.207731 +0.929955 -0.722225 +0.000000
77      0       0       F   0    2     0     0.000000 0.502202 +1.649274 +0.525933 +1.123341 +0.000000
78      0       0       F   0    1     1     0.000000 0.498398 +1.892312 +1.179152 +0.713160 +0.000000
79      0       0       F   0    1     1     0.000000 0.503704 -0.539586 -0.438333 -0.101254 +0.000000
80      0       0       F   0    0     2     0.000000 0.506907 +0.350931 +0.575293 -0.224362 +0.000000
81      0       0       F   0    0     2     0.000000 0.505606 -1.718011 -0.390325 -1.327686 +0.000000
82      0       0       F   0    1     1     0.000000 0.493994 +1.647087 +1.503483 +0.143604 +0.000000
83      0       0       F   0    0     2     0.000000 0.509810 +0.943533 +0.630810 +0.312723 +0.000000
84      0       0       F   0    1     1     0.000000 0.504605 +1.603540 +0.379404 +1.224136 +0.000000
85      0       0       F   0    1     1     0.000000 0.491592 +1.735666 +0.505434 +1.230231 +0.000000
86      0       0       F   0    2     0     0.000000 0.498799 +0.363251 -0.083864 +0.447114 +0.000000
87      0       0       F   0    1     1     0.000000 0.505806 -1.740511 -0.659477 -1.081034 +0.000000
88      0       0       F   0    1     1     0.000000 0.497898 -0.322246 -0.570479 +0.248233 +0.000000
89      0       0       F   0    1     1     0.000000 0.500701 +1.041281 +0.822805 +0.218476 +0.000000
90      0       0       F   0    1     1     0.000000 0.500400 -0.160429 +0.340122 -0.500551 +0.000000
91      0       0       F   0    2     0     0.000000 0.510010 +0.884713 +0.943663 -0.058951 +0.000000
92      0       0       F   0    1     1     0.000000 0.490891 -0.406190 +0.067670 -0.473860 +0.000000
93      0       0       F   0    0     2     0.000000 0.499099 +0.315484 +0.763061 -0.447578 +0.000000
94      0       0       F   0    2     0     0.000000 0.492192 -0.361811 +0.017471 -0.379283 +0.000000
95      0       0       F   0    2     0     0.000000 0.502302 +1.101237 +0.518325 +0.582913 +0.000000
96      0       0       F   0    1     1     0.000000 0.505305 +0.148443 -0.594224 +0.742666 +0.000000
97      0       0       F   0    1     1     0.000000 0.505405 -1.856918 -0.619896 -1.237022 +0.000000
98      0       0       F   0    1     1     0.000000 0.506106 -0.172150 -0.260077 +0.087927 +0.000000
99      0       0       F   0    1     1     0.000000 0.502703 -0.112113 -0.139807 +0.027694 +0.000000
100     0       0       F   0    0     2     0.000000 0.492693 -0.028617 -0.590563 +0.561946 +0.000000
101     0       0       F   0    0     2     0.000000 0.509009 +0.487270 +0.177851 +0.309420 +0.000000
102     0       0       F   0    2     0     0.000000 0.498999 +0.142092 -0.354035 +0.496127 +0.000000
103     0       0       F   0    1     1     0.000000 0.494294 +0.512427 +0.000336 +0.512091 +0.000000
104     0       0       F   0    2     0     0.000000 0.504204 +1.177200 +1.089226 +0.087975 +0.000000
105     0       0       F   0    0     2     0.000000 0.497598 +0.164997 -0.431065 +0.596062 +0.000000
106     0       0       F   0    0     2     0.000000 0.503203 +0.231361 -0.397694 +0.629055 +0.000000
107     0       0       F   0    0     2     0.000000 0.498999 +0.720173 -0.347331 +1.067504 +0.000000
108     0       0       F   0    0     2     0.000000 0.495395 +0.356197 -0.102132 +0.458329 +0.000000
109     0       0       F   0    1     1     0.000000 0.498699 +0.760084 +0.349763 +0.410320 +0.000000
110     0       0       F   0    1     1     0.000000 0.493093 -0.853138 -0.210455 -0.642683 +0.000000
111     0       0       F   0    1     1     0.000000 0.497898 +0.885471 -0.202016 +1.087487 +0.000000
112     0       0       F   0    1     1     0.000000 0.496597 +0.213368 +0.746582 -0.533214 +0.000000
113     0       0       F   0    1     1     0.000000 0.496496 +0.603359 +0.213361 +0.389998 +0.000000
114     0       0       F   0    1     1     0.000000 0.499499 +0.290961 +1.029935 -0.738974 +0.000000
115     0       0       F   0    2     0     0.000000 0.498298 -0.227481 +0.203252 -0.430734 +0.000000
116     0       0       F   0    1     1     0.000000 0.498699 -1.352443 -0.978068 -0.374374 +0.000000
117     0       0       F   0    0     2     0.000000 0.509409 +0.199290 +0.020963 +0.178327 +0.000000
118     0       0       F   0    1     1     0.000000 0.498098 -0.295445 -0.706054 +0.410609 +0.000000
119     0       0       F   0    0     2     0.000000 0.496296 +1.387218 +0.079588 +1.307630 +0.000000
120     0       0       F   0    0     2     0.000000 0.501902 -0.491722 +0.179271 -0.670994 +0.000000
121     13      76      F   1    1     1     0.000000 0.498398 -0.344347 -0.208776 -0.135571 +0.000000
122     13      76      F   1    2     0     0.000000 0.495596 +2.318757 +1.398863 +0.919895 +0.000000
123     13      66      M   1    0     0     0.000000 0.503303 -0.134237 +0.690683 -0.824920 +0.000000
124     13      66      F   1    2     0     0.000000 0.494494 -0.097992 -0.199102 +0.101110 +0.000000
125     13      48      M   1    0     0     0.000000 0.501902 +0.635704 -0.373410 +1.009114 +0.000000
126     13      48      M   1    0     0     0.000000 0.494595 +1.518056 +0.634593 +0.883463 +0.000000
127     13      109     F   1    0     2     0.000000 0.498799 +0.728918 +0.405486 +0.323432 +0.000000
128     13      109     M   1    0     0     0.000000 0.505506 +0.535018 -0.549896 +1.084914 +0.000000
129     13      97      F   1    2     0     0.000000 0.502703 +0.597993 +0.605513 -0.007520 +0.000000
130     13      97      M   1    0     0     0.000000 0.501401 +0.484573 +0.884949 -0.400377 +0.000000
131     14      28      F   1    1     1     0.000000 0.499900 -0.036148 +0.503191 -0.539339 +0.000000
132     14      28      F   1    0     2     0.000000 0.499199 -0.857666 -0.761866 -0.095799 +0.000000
133     14      72      F   1    1     1     0.000000 0.498398 -1.408190 -1.300298 -0.107892 +0.000000
134     14      72      F   1    0     2     0.000000 0.502102 +0.349338 +0.762408 -0.413070 +0.000000
135     14      54      M   1    0     0     0.000000 0.491592 +0.660328 +0.228995 +0.431333 +0.000000
136     14      54      M   1    6     4     0.000000 0.498899 +0.739522 +0.421554 +0.317967 +0.000000
137     14      67      M   1    0     0     0.000000 0.501201 -1.407995 -1.257345 -0.150650 +0.000000
138     14      67      F   1    2     0     0.000000 0.505606 +0.115645 -0.376970 +0.492615 +0.000000
139     14      33      F   1    1     1     0.000000 0.505606 -0.052795 +0.851382 -0.904178 +0.000000
140     14      33      F   1    2     0     0.000000 0.507708 -1.398182 -0.154620 -1.243562 +0.000000
141     1       100     F   1    0     2     0.000000 0.495395 -0.596961 +0.231540 -0.828501 +0.000000
142     1       100     F   1    2     0     0.000000 0.498498 -0.918208 -0.903103 -0.015104 +0.000000
143     1       46      F   1    0     2     0.000000 0.493193 -1.267642 -0.942047 -0.325595 +0.000000
144     1       46      F   1    2     0     0.000000 0.496997 -0.062167 +0.915341 -0.977508 +0.000000
145     1       41      M   1    0     0     0.000000 0.502202 -2.643690 -1.255073 -1.388617 +0.000000
146     1       41      F   1    2     0     0.000000 0.503604 +0.221980 +1.157059 -0.935079 +0.000000
147     1       116     F   1    0     2     0.000000 0.509009 +0.102743 -0.198498 +0.301242 +0.000000
148     1       116     M   1    4     6     0.000000 0.507908 -0.841046 -0.071315 -0.769731 +0.000000
149     1       37      F   1    1     1     0.000000 0.497998 -1.818304 -0.055991 -1.762313 +0.000000
150     1       37      M   1    5     5     0.000000 0.501301 +1.079866 +0.737017 +0.342848 +0.000000
151     10      68      M   1    0     0     0.000000 0.500901 +0.218690 +0.387351 -0.168661 +0.000000
152     10      68      M   1    0     0     0.000000 0.494294 -0.811158 -0.245775 -0.565383 +0.000000
153     10      59      F   1    1     1     0.000000 0.502102 -0.161760 +0.400746 -0.562506 +0.000000
154     10      59      F   1    1     1     0.000000 0.499099 -1.210318 +0.179536 -1.389854 +0.000000
155     10      32      M   1    0     0     0.000000 0.501401 +0.578822 +0.374500 +0.204322 +0.000000
156     10      32      M   1    5     5     0.000000 0.505806 -1.047551 -1.084022 +0.036471 +0.000000
157     10      31      M   1    0     0     0.000000 0.500901 -0.939718 -0.600263 -0.339455 +0.000000
158     10      31      M   1    4     6     0.000000 0.495596 -1.814396 -0.225483 -1.588912 +0.000000
159     10      94      M   1    0     0     0.000000 0.505906 -0.367077 +0.331267 -0.698345 +0.000000
160     10      94      M   1    0     0     0.000000 0.505706 -0.036346 +1.151345 -1.187691 +0.000000
161     9       52      M   1    7     3     0.000000 0.496296 +1.567856 +0.104875 +1.462981 +0.000000
162     9       52      M   1    0     0     0.000000 0.492192 +0.527331 +0.685252 -0.157921 +0.000000
163     9       89      F   1    1     1     0.000000 0.489089 -0.315378 -0.216468 -0.098910 +0.000000
164     9       89      M   1    5     5     0.000000 0.503203 +0.700710 +1.275343 -0.574633 +0.000000
165     9       24      F   1    1     1     0.000000 0.500701 -0.033738 +0.062040 -0.095778 +0.000000
166     9       24      M   1    0     0     0.000000 0.497397 +1.143139 +1.178566 -0.035427 +0.000000
167     9       65      F   1    1     1     0.000000 0.493694 -1.824678 -0.610016 -1.214663 +0.000000
168     9       65      M   1    0     0     0.000000 0.497097 -0.187830 +0.214537 -0.402367 +0.000000
169     9       91      M   1    4     6     0.000000 0.493994 +0.652126 +0.460997 +0.191129 +0.000000
170     9       91      M   1    0     0     0.000000 0.496597 +1.344040 +1.078013 +0.266026 +0.000000
171     5       30      F   1    0     2     0.000000 0.503804 +0.213915 +0.050436 +0.163479 +0.000000
172     5       30      F   1    1     1     0.000000 0.497097 -0.472317 -0.414573 -0.057744 +0.000000
173     5       61      F   1    0     2     0.000000 0.494695 +1.899233 +1.232119 +0.667114 +0.000000
174     5       61      M   1    0     0     0.000000 0.499700 -1.425839 -0.927844 -0.497994 +0.000000
175     5       103     M   1    0     0     0.000000 0.499499 -0.802123 -0.376064 -0.426059 +0.000000
176     5       103     F   1    2     0     0.000000 0.498699 +1.170897 +0.615089 +0.555809 +0.000000
177     5       34      M   1    0     0     0.000000 0.502402 -0.009447 +0.206563 -0.216010 +0.000000
178     5       34      M   1    0     0     0.000000 0.496697 +0.270137 -0.503592 +0.773729 +0.000000
179     5       114     F   1    2     0     0.000000 0.510911 +0.346723 +0.529970 -0.183246 +0.000000
180     5       114     M   1    6     4     0.000000 0.508108 -0.325382 +0.689775 -1.015157 +0.000000
181     15      51      M   1    0     0     0.000000 0.493794 +0.431350 +0.024307 +0.407043 +0.000000
182     15      51      M   1    0     0     0.000000 0.495996 -0.229246 -0.808079 +0.578832 +0.000000
183     15      88      F   1    1     1     0.000000 0.498298 +0.014731 +0.100032 -0.085301 +0.000000
184     15      88      M   1    0     0     0.000000 0.510210 +0.777633 +0.132344 +0.645289 +0.000000
185     15      111     F   1    1     1     0.000000 0.500501 +1.191429 +0.565210 +0.626220 +0.000000
186     15      111     M   1    0     0     0.000000 0.495796 +0.374915 -0.280268 +0.655183 +0.000000
187     15      44      F   1    0     2     0.000000 0.496496 +1.396967 +0.564635 +0.832333 +0.000000
188     15      44      F   1    1     1     0.000000 0.494394 +0.925721 +1.261032 -0.335311 +0.000000
189     15      35      M   1    0     0     0.000000 0.493594 -0.231558 -0.275076 +0.043518 +0.000000
190     15      35      F   1    2     0     0.000000 0.497497 +1.067927 +0.924606 +0.143321 +0.000000
191     11      42      M   1    0     0     0.000000 0.497397 -0.776615 -0.704783 -0.071832 +0.000000
192     11      42      F   1    1     1     0.000000 0.503504 -0.194145 +0.372025 -0.566170 +0.000000
193     11      22      M   1    0     0     0.000000 0.506006 +0.476832 +0.667156 -0.190324 +0.000000
194     11      22      F   1    0     2     0.000000 0.503303 +1.153784 +0.506733 +0.647050 +0.000000
195     11      58      F   1    1     1     0.000000 0.496396 -0.021718 +0.356129 -0.377846 +0.000000
196     11      58      F   1    1     1     0.000000 0.500000 -0.505534 -0.332536 -0.172998 +0.000000
197     11      55      F   1    0     2     0.000000 0.499800 -0.027198 -0.578454 +0.551256 +0.000000
198     11      55      F   1    2     0     0.000000 0.500200 +0.976083 +0.324734 +0.651348 +0.000000
199     11      108     F   1    1     1     0.000000 0.495095 +0.434684 +0.815509 -0.380825 +0.000000
200     11      108     F   1    2     0     0.000000 0.505806 -0.083054 -0.107403 +0.024349 +0.000000
201     17      63      F   1    1     1     0.000000 0.496897 +0.404364 +0.443286 -0.038923 +0.000000
202     17      63      F   1    2     0     0.000000 0.498298 -0.347620 -0.467719 +0.120100 +0.000000
203     17      36      M   1    0     0     0.000000 0.501301 -0.564196 -0.035163 -0.529033 +0.000000
204     17      36      F   1    2     0     0.000000 0.495495 -2.256736 -1.005994 -1.250742 +0.000000
205     17      101     F   1    1     1     0.000000 0.498198 -0.962777 -0.721961 -0.240815 +0.000000
206     17      101     F   1    1     1     0.000000 0.501602 -1.004310 +0.021906 -1.026216 +0.000000
207     17      47      F   1    2     0     0.000000 0.505906 +0.161219 +0.060527 +0.100692 +0.000000
208     17      47      M   1    0     0     0.000000 0.499499 -0.178666 +0.664720 -0.843386 +0.000000
209     17      119     F   1    1     1     0.000000 0.500501 -0.614116 -0.458278 -0.155839 +0.000000
210     17      119     F   1    1     1     0.000000 0.505906 +0.339377 +0.098447 +0.240930 +0.000000
211     7       60      M   1    0     0     0.000000 0.488188 -1.344988 -1.135826 -0.209163 +0.000000
212     7       60      F   1    1     1     0.000000 0.491992 -0.002044 +0.852247 -0.854291 +0.000000
213     7       50      M   1    0     0     0.000000 0.505506 +0.729407 +0.577901 +0.151505 +0.000000
214     7       50      M   1    0     0     0.000000 0.503003 +0.769583 +0.111270 +0.658313 +0.000000
215     7       43      F   1    2     0     0.000000 0.498298 -0.923592 -0.224460 -0.699132 +0.000000
216     7       43      F   1    1     1     0.000000 0.497998 -1.266235 -0.877758 -0.388477 +0.000000
217     7       95      M   1    0     0     0.000000 0.501702 +0.024576 -0.751172 +0.775748 +0.000000
218     7       95      M   1    0     0     0.000000 0.497097 +0.860269 -0.721008 +1.581277 +0.000000
219     7       73      F   1    2     0     0.000000 0.501902 +0.861368 +0.326348 +0.535020 +0.000000
220     7       73      M   1    0     0     0.000000 0.497798 -0.801578 -1.279186 +0.477608 +0.000000
221     18      85      M   1    0     0     0.000000 0.505105 -0.254905 -0.707795 +0.452890 +0.000000
222     18      85      F   1    2     0     0.000000 0.493393 -0.425908 +0.107272 -0.533180 +0.000000
223     18      99      F   1    1     1     0.000000 0.498298 +0.044722 +0.025248 +0.019474 +0.000000
224     18      99      M   1    4     6     0.000000 0.498799 +0.394211 +0.130909 +0.263302 +0.000000
225     18      64      M   1    0     0     0.000000 0.497698 -1.092683 -0.084759 -1.007924 +0.000000
226     18      64      F   1    0     2     0.000000 0.494494 -0.120858 +0.443172 -0.564029 +0.000000
227     18      62      M   1    0     0     0.000000 0.501001 +0.812796 +1.129138 -0.316343 +0.000000
228     18      62      M   1    0     0     0.000000 0.498498 -1.462167 -0.968149 -0.494018 +0.000000
229     18      57      M   1    0     0     0.000000 0.501101 +0.565283 +0.742507 -0.177224 +0.000000
230     18      57      F   1    0     2     0.000000 0.497397 -0.935412 +0.159698 -1.095110 +0.000000
231     8       115     M   1    0     0     0.000000 0.502603 -0.335998 -0.049091 -0.286907 +0.000000
232     8       115     M   1    0     0     0.000000 0.495996 +0.563137 +0.573012 -0.009875 +0.000000
233     8       102     M   1    0     0     0.000000 0.499700 +1.174758 -0.033908 +1.208666 +0.000000
234     8       102     M   1    0     0     0.000000 0.501101 -0.361209 -0.392417 +0.031208 +0.000000
235     8       117     F   1    1     1     0.000000 0.506607 -0.589019 -0.162203 -0.426816 +0.000000
236     8       117     F   1    2     0     0.000000 0.502102 -1.114265 -1.412804 +0.298539 +0.000000
237     8       86      M   1    5     5     0.000000 0.494194 +0.932021 +0.578430 +0.353590 +0.000000
238     8       86      M   1    0     0     0.000000 0.498999 +0.941566 +0.905262 +0.036304 +0.000000
239     8       118     M   1    0     0     0.000000 0.500701 -0.108984 -0.593593 +0.484609 +0.000000
240     8       118     F   1    0     2     0.000000 0.498699 -0.146030 -0.167025 +0.020995 +0.000000
241     19      45      M   1    0     0     0.000000 0.497598 +0.136211 -0.686784 +0.822995 +0.000000
242     19      45      M   1    0     0     0.000000 0.502402 +0.662361 +0.739770 -0.077409 +0.000000
243     19      120     F   1    0     2     0.000000 0.503103 -0.716315 +0.162651 -0.878966 +0.000000
244     19      120     F   1    2     0     0.000000 0.502603 -0.511218 -0.292142 -0.219076 +0.000000
245     19      83      F   1    0     2     0.000000 0.502903 -2.080008 -1.650030 -0.429977 +0.000000
246     19      83      F   1    0     2     0.000000 0.502302 +0.474163 +0.663809 -0.189646 +0.000000
247     19      27      M   1    0     0     0.000000 0.503203 +0.898975 +0.756952 +0.142024 +0.000000
248     19      27      M   1    7     3     0.000000 0.507608 -1.195526 -0.014505 -1.181021 +0.000000
249     19      25      F   1    1     1     0.000000 0.502102 +0.910773 -0.042911 +0.953684 +0.000000
250     19      25      M   1    5     5     0.000000 0.500701 -1.245059 -0.668708 -0.576351 +0.000000
251     12      80      F   1    0     2     0.000000 0.496597 +0.614936 +0.321841 +0.293096 +0.000000
252     12      80      F   1    2     0     0.000000 0.493594 +0.685971 +0.330643 +0.355328 +0.000000
253     12      96      M   1    0     0     0.000000 0.496797 +0.782316 +0.333407 +0.448909 +0.000000
254     12      96      F   1    0     2     0.000000 0.495395 +0.603952 +0.083012 +0.520940 +0.000000
255     12      79      M   1    0     0     0.000000 0.501502 +1.909980 +1.470073 +0.439907 +0.000000
256     12      79      F   1    1     1     0.000000 0.505205 -0.905403 -0.787029 -0.118374 +0.000000
257     12      23      M   1    0     0     0.000000 0.487487 +0.913420 +0.684995 +0.228425 +0.000000
258     12      23      F   1    2     0     0.000000 0.498398 +0.371780 +0.154816 +0.216964 +0.000000
259     12      78      M   1    0     0     0.000000 0.499800 +0.698125 -0.705503 +1.403627 +0.000000
260     12      78      F   1    2     0     0.000000 0.499700 -1.232941 -1.866000 +0.633059 +0.000000
261     4       69      M   1    0     0     0.000000 0.501001 -1.337446 -0.326601 -1.010845 +0.000000
262     4       69      F   1    0     2     0.000000 0.503704 +0.310100 +0.798855 -0.488755 +0.000000
263     4       70      M   1    0     0     0.000000 0.505506 +0.426471 +0.049505 +0.376966 +0.000000
264     4       70      M   1    0     0     0.000000 0.502402 -0.002819 -0.420547 +0.417727 +0.000000
265     4       74      M   1    0     0     0.000000 0.495395 -0.955097 -0.798528 -0.156569 +0.000000
266     4       74      M   1    0     0     0.000000 0.501502 -2.481786 -1.531753 -0.950034 +0.000000
267     4       87      F   1    0     2     0.000000 0.494394 -1.680437 -0.068872 -1.611565 +0.000000
268     4       87      M   1    3     7     0.000000 0.498298 -0.850349 -0.380831 -0.469518 +0.000000
269     4       21      M   1    0     0     0.000000 0.499499 -0.347091 -0.053804 -0.293287 +0.000000
270     4       21      F   1    0     2     0.000000 0.504304 +0.820943 +1.101988 -0.281045 +0.000000
271     16      106     F   1    2     0     0.000000 0.508509 -0.796971 -1.195648 +0.398678 +0.000000
272     16      106     F   1    2     0     0.000000 0.503303 -0.244202 +0.662836 -0.907038 +0.000000
273     16      98      M   1    0     0     0.000000 0.508509 +0.250701 +0.563440 -0.312739 +0.000000
274     16      98      F   1    0     2     0.000000 0.501602 +1.424131 +1.005653 +0.418477 +0.000000
275     16      104     M   1    0     0     0.000000 0.500100 -0.576713 +0.517966 -1.094678 +0.000000
276     16      104     M   1    0     0     0.000000 0.507207 +0.472817 +0.551780 -0.078963 +0.000000
277     16      71      M   1    0     0     0.000000 0.502803 +0.432316 +0.151591 +0.280725 +0.000000
278     16      71      M   1    8     2     0.000000 0.497598 +2.035947 +1.755286 +0.280662 +0.000000
279     16      105     F   1    1     1     0.000000 0.497598 -0.047732 -0.440019 +0.392287 +0.000000
280     16      105     F   1    1     1     0.000000 0.502302 +0.293754 +0.201449 +0.092306 +0.000000
281     20      77      M   1    5     5     0.000000 0.506707 +0.478390 -0.055257 +0.533646 +0.000000
282     20      77      M   1    5     5     0.000000 0.499299 +0.218481 +0.452931 -0.234450 +0.000000
283     20      81      F   1    0     2     0.000000 0.488388 -0.287014 +0.575506 -0.862520 +0.000000
284     20      81      F   1    1     1     0.000000 0.501902 -0.538916 +0.257261 -0.796177 +0.000000
285     20      56      M   1    0     0     0.000000 0.496997 -1.164830 -1.152101 -0.012730 +0.000000
286     20      56      M   1    0     0     0.000000 0.493694 -0.712845 +0.692449 -1.405293 +0.000000
287     20      40      M   1    0     0     0.000000 0.505906 +1.765215 +0.740830 +1.024385 +0.000000
288     20      40      F   1    1     1     0.000000 0.500601 -0.976661 -0.241482 -0.735179 +0.000000
289     20      26      M   1    4     6     0.000000 0.511311 +0.729237 +1.408530 -0.679293 +0.000000
290     20      26      M   1    0     0     0.000000 0.499700 -0.995011 -0.549427 -0.445584 +0.000000
291     6       113     M   1    0     0     0.000000 0.497497 -0.322387 -0.080989 -0.241398 +0.000000
292     6       113     F   1    1     1     0.000000 0.501001 +0.093668 +0.175826 -0.082158 +0.000000
293     6       93      F   1    2     0     0.000000 0.497397 -1.523971 -1.480309 -0.043662 +0.000000
294     6       93      F   1    0     2     0.000000 0.505506 -0.630685 -0.685556 +0.054870 +0.000000
295     6       92      M   1    5     5     0.000000 0.495596 -0.595842 +0.091390 -0.687232 +0.000000
296     6       92      F   1    1     1     0.000000 0.492392 -1.400700 -1.399873 -0.000827 +0.000000
297     6       110     M   1    0     0     0.000000 0.503804 -0.188987 +0.247475 -0.436462 +0.000000
298     6       110     F   1    1     1     0.000000 0.502002 -0.320451 -0.232833 -0.087617 +0.000000
299     6       75      F   1    1     1     0.000000 0.499900 -1.344500 -0.737309 -0.607191 +0.000000
300     6       75      F   1    1     1     0.000000 0.494695 +1.231215 +1.443691 -0.212476 +0.000000
301     2       90      F   1    1     1     0.000000 0.500901 -0.418008 -0.192483 -0.225525 +0.000000
302     2       90      M   1    0     0     0.000000 0.496697 -0.445072 -1.020770 +0.575699 +0.000000
303     2       39      M   1    0     0     0.000000 0.501802 -1.120685 -0.749440 -0.371245 +0.000000
304     2       39      M   1    0     0     0.000000 0.501301 -0.002660 -0.743434 +0.740774 +0.000000
305     2       49      F   1    1     1     0.000000 0.500701 +1.981748 +1.222901 +0.758847 +0.000000
306     2       49      F   1    0     2     0.000000 0.499099 +1.041134 -0.199517 +1.240651 +0.000000
307     2       112     F   1    1     1     0.000000 0.494695 +1.204507 +0.756020 +0.448487 +0.000000
308     2       112     M   1    3     7     0.000000 0.502503 -0.382167 -0.420713 +0.038546 +0.000000
309     2       29      M   1    0     0     0.000000 0.501802 -0.678067 -0.214944 -0.463123 +0.000000
310     2       29      F   1    1     1     0.000000 0.501301 -0.142312 -0.556924 +0.414612 +0.000000
311     3       84      M   1    0     0     0.000000 0.502002 -0.661250 -0.844805 +0.183555 +0.000000
312     3       84      F   1    1     1     0.000000 0.499299 +1.197340 +0.571581 +0.625759 +0.000000
313     3       82      F   1    1     1     0.000000 0.492492 -1.250584 -0.942369 -0.308215 +0.000000
314     3       82      M   1    0     0     0.000000 0.490190 -1.188984 -0.806520 -0.382465 +0.000000
315     3       38      M   1    0     0     0.000000 0.497097 -0.845711 -0.378179 -0.467533 +0.000000
316     3       38      M   1    0     0     0.000000 0.495195 -1.060533 -0.287705 -0.772828 +0.000000
317     3       53      M   1    0     0     0.000000 0.500701 -1.625812 -0.733183 -0.892629 +0.000000
318     3       53      F   1    1     1     0.000000 0.495596 +0.331571 +0.884929 -0.553358 +0.000000
319     3       107     F   1    0     2     0.000000 0.501001 +0.148881 -0.630723 +0.779604 +0.000000
320     3       107     F   1    1     1     0.000000 0.497898 -0.681699 -0.280158 -0.401541 +0.000000
321     150     307     M   2    0     0     0.000000 0.487688 -0.895988 -1.159703 +0.263715 +0.000000
322     150     307     F   2    1     1     0.000000 0.492793 +1.418469 +1.238715 +0.179755 +0.000000
323     150     198     M   2    0     0     0.000000 0.504004 +0.232791 -0.481598 +0.714390 +0.000000
324     150     198     M   2    0     0     0.000000 0.504404 +1.547214 -0.327906 +1.875120 +0.000000
325     150     149     M   2    0     0     0.250000 0.643544 -0.544876 -0.216095 -0.328781 +0.000000
326     150     149     F   2    1     1     0.250000 0.630330 -0.914223 -0.038051 -0.876173 +0.000000
327     150     301     F   2    0     2     0.000000 0.497097 +0.563127 +0.175998 +0.387128 +0.000000
328     150     301     M   2    0     0     0.000000 0.490290 -0.318130 -0.880987 +0.562858 +0.000000
329     150     147     F   2    0     2     0.125000 0.583383 -0.125714 -0.106005 -0.019710 +0.000000
330     150     147     F   2    1     1     0.125000 0.545045 +0.408210 -0.004447 +0.412657 +0.000000
331     237     212     M   2    0     0     0.000000 0.500701 -0.605110 -0.531971 -0.073139 +0.000000
332     237     212     F   2    0     2     0.000000 0.499299 -1.618377 -0.872253 -0.746124 +0.000000
333     237     143     F   2    1     1     0.000000 0.492392 -1.321240 -0.677088 -0.644153 +0.000000
334     237     143     F   2    1     1     0.000000 0.500200 +1.793154 +0.980275 +0.812879 +0.000000
335     237     195     M   2    0     0     0.000000 0.506206 +0.045618 -0.140383 +0.186001 +0.000000
336     237     195     F   2    2     0     0.000000 0.501902 -0.367373 -0.055373 -0.311999 +0.000000
337     237     190     M   2    0     0     0.000000 0.510210 +0.661327 +0.184990 +0.476337 +0.000000
338     237     190     M   2    0     0     0.000000 0.498498 -1.315109 -1.632260 +0.317151 +0.000000
339     237     121     F   2    1     1     0.000000 0.503003 +0.434569 -0.229402 +0.663970 +0.000000
340     237     121     M   2    0     0     0.000000 0.492893 +0.026912 +0.182921 -0.156009 +0.000000
341     169     194     F   2    1     1     0.000000 0.502002 +0.630367 +0.299151 +0.331216 +0.000000
342     169     194     F   2    2     0     0.000000 0.500501 +1.173183 +0.465417 +0.707766 +0.000000
343     169     176     M   2    0     0     0.000000 0.500400 +1.273597 +0.122060 +1.151537 +0.000000
344     169     176     M   2    0     0     0.000000 0.499800 -0.159479 -0.433534 +0.274055 +0.000000
345     169     306     F   2    2     0     0.000000 0.495596 +0.443306 +0.022420 +0.420886 +0.000000
346     169     306     F   2    1     1     0.000000 0.492492 +1.548008 +0.560337 +0.987671 +0.000000
347     169     131     F   2    0     2     0.000000 0.496096 +0.259376 -0.360860 +0.620236 +0.000000
348     169     131     M   2    0     0     0.000000 0.505105 +0.751570 +1.550822 -0.799252 +0.000000
349     169     205     M   2    0     0     0.000000 0.504505 +0.476161 -0.062032 +0.538193 +0.000000
350     169     205     F   2    0     2     0.000000 0.499700 -0.701075 -1.149181 +0.448106 +0.000000
351     278     163     F   2    1     1     0.000000 0.504505 -0.737720 -0.415373 -0.322347 +0.000000
352     278     163     M   2    0     0     0.000000 0.500801 +1.533759 +0.892728 +0.641032 +0.000000
353     278     258     M   2    7     3     0.000000 0.495195 -0.031635 +0.247709 -0.279344 +0.000000
354     278     258     M   2    0     0     0.000000 0.500701 +0.749313 -0.059878 +0.809191 +0.000000
355     278     133     F   2    2     0     0.000000 0.505305 -0.527909 -0.455837 -0.072071 +0.000000
356     278     133     M   2    0     0     0.000000 0.494895 +0.217092 +0.162522 +0.054570 +0.000000
357     278     146     M   2    0     0     0.000000 0.492492 -0.464522 -0.727974 +0.263452 +0.000000
358     278     146     M   2    0     0     0.000000 0.498799 +0.533003 +1.171584 -0.638582 +0.000000
359     278     244     M   2    0     0     0.000000 0.501702 +0.042867 +0.208375 -0.165508 +0.000000
360     278     244     M   2    0     0     0.000000 0.499700 +0.212340 +0.247044 -0.034704 +0.000000
361     224     284     F   2    1     1     0.000000 0.506206 -0.694573 +0.059886 -0.754459 +0.000000
362     224     284     M   2    0     0     0.000000 0.497898 -0.340961 -0.053464 -0.287497 +0.000000
363     224     254     F   2    2     0     0.000000 0.493894 -0.695411 -0.115027 -0.580383 +0.000000
364     224     254     F   2    1     1     0.000000 0.489289 -0.475795 -0.724351 +0.248556 +0.000000
365     224     293     M   2    0     0     0.000000 0.498398 +0.009943 -0.773913 +0.783856 +0.000000
366     224     293     M   2    0     0     0.000000 0.503804 -0.639825 -0.552226 -0.087600 +0.000000
367     224     235     F   2    1     1     0.000000 0.504505 -0.058822 +0.302402 -0.361224 +0.000000
368     224     235     M   2    0     0     0.000000 0.505105 -0.598082 -0.146111 -0.451971 +0.000000
369     224     270     F   2    1     1     0.000000 0.508408 -0.925942 -0.651295 -0.274647 +0.000000
370     224     270     F   2    2     0     0.000000 0.498899 +0.234999 +0.083764 +0.151235 +0.000000
371     136     134     F   2    0     2     0.125000 0.549750 -0.533319 -0.473669 -0.059650 +0.000000
372     136     134     F   2    2     0     0.125000 0.556657 -0.848468 +0.520883 -1.369351 +0.000000
373     136     209     F   2    0     2     0.000000 0.501101 -0.540159 -1.026528 +0.486369 +0.000000
374     136     209     M   2    0     0     0.000000 0.491892 +0.582574 +0.119786 +0.462788 +0.000000
375     136     188     F   2    1     1     0.000000 0.502903 +1.229963 +0.602387 +0.627576 +0.000000
376     136     188     M   2    0     0     0.000000 0.492993 -0.171470 +0.033360 -0.204830 +0.000000
377     136     200     M   2    9     1     0.000000 0.512813 -0.860428 -0.390797 -0.469631 +0.000000
378     136     200     M   2    0     0     0.000000 0.516116 +0.730462 +0.022334 +0.708127 +0.000000
379     136     271     M   2    0     0     0.000000 0.502002 -0.640935 -0.601584 -0.039351 +0.000000
380     136     271     M   2    0     0     0.000000 0.493594 +2.391497 +1.635720 +0.755777 +0.000000
381     148     283     F   2    1     1     0.000000 0.504705 -1.132884 -0.440544 -0.692340 +0.000000
382     148     283     F   2    1     1     0.000000 0.495596 -0.894210 +0.385170 -1.279380 +0.000000
383     148     204     M   2    0     0     0.000000 0.497898 -1.484317 -0.781584 -0.702733 +0.000000
384     148     204     M   2    4     6     0.000000 0.503904 -1.542126 -0.405642 -1.136484 +0.000000
385     148     132     F   2    1     1     0.000000 0.492693 -1.314060 -0.662861 -0.651198 +0.000000
386     148     132     F   2    2     0     0.000000 0.494094 +0.827409 +0.285431 +0.541978 +0.000000
387     148     192     F   2    1     1     0.000000 0.502803 -0.501383 -0.093925 -0.407458 +0.000000
388     148     192     M   2    0     0     0.000000 0.507107 +0.027043 -0.102781 +0.129824 +0.000000
389     148     279     M   2    4     6     0.000000 0.505005 -0.329003 -0.022193 -0.306810 +0.000000
390     148     279     F   2    0     2     0.000000 0.499800 -0.417561 +0.097840 -0.515401 +0.000000
391     308     249     M   2    0     0     0.000000 0.498498 +1.160858 +0.051994 +1.108864 +0.000000
392     308     249     F   2    1     1     0.000000 0.502703 -0.127210 -0.607095 +0.479885 +0.000000
393     308     252     M   2    7     3     0.000000 0.506206 +0.462331 -0.432094 +0.894424 +0.000000
394     308     252     M   2    4     6     0.000000 0.498298 -0.910414 -0.200525 -0.709889 +0.000000
395     308     245     F   2    1     1     0.000000 0.500801 -1.631493 -0.532114 -1.099379 +0.000000
396     308     245     F   2    0     2     0.000000 0.493594 +0.488322 +1.197943 -0.709621 +0.000000
397     308     230     F   2    1     1     0.000000 0.507808 +0.638542 +1.120863 -0.482320 +0.000000
398     308     230     F   2    1     1     0.000000 0.504004 -0.103264 -0.269004 +0.165740 +0.000000
399     308     226     F   2    2     0     0.000000 0.492092 +0.216531 +0.206411 +0.010120 +0.000000
400     308     226     F   2    0     2     0.000000 0.498198 -1.099627 -1.341483 +0.241856 +0.000000
401     156     122     M   2    0     0     0.000000 0.507007 +1.141201 +0.071959 +1.069243 +0.000000
402     156     122     M   2    0     0     0.000000 0.504805 +0.966066 -0.000233 +0.966299 +0.000000
403     156     144     M   2    0     0     0.000000 0.508709 -0.610877 -0.278886 -0.331991 +0.000000
404     156     144     M   2    0     0     0.000000 0.505806 -0.808777 -0.791556 -0.017221 +0.000000
405     156     320     M   2    5     5     0.000000 0.508709 -0.945218 -0.321687 -0.623531 +0.000000
406     156     320     F   2    1     1     0.000000 0.508909 +0.683152 +0.794647 -0.111495 +0.000000
407     156     246     F   2    1     1     0.000000 0.495195 -1.012174 -0.668665 -0.343509 +0.000000
408     156     246     F   2    1     1     0.000000 0.492793 +0.630474 +0.330189 +0.300284 +0.000000
409     156     262     F   2    2     0     0.000000 0.506306 -0.251372 +0.269803 -0.521175 +0.000000
410     156     262     F   2    0     2     0.000000 0.505205 +1.030439 +1.009225 +0.021214 +0.000000
411     158     127     F   2    2     0     0.000000 0.498999 -2.887956 -1.621108 -1.266847 +0.000000
412     158     127     F   2    2     0     0.000000 0.509810 -0.871996 +0.507117 -1.379113 +0.000000
413     158     185     F   2    1     1     0.000000 0.497598 -1.437443 -1.405485 -0.031958 +0.000000
414     158     185     M   2    4     6     0.000000 0.501902 -0.923996 +0.017687 -0.941683 +0.000000
415     158     256     M   2    0     0     0.000000 0.506607 -2.880257 -0.961970 -1.918286 +0.000000
416     158     256     F   2    1     1     0.000000 0.493493 -0.260789 +0.357049 -0.617839 +0.000000
417     158     207     M   2    0     0     0.000000 0.495896 +0.757735 +1.129912 -0.372177 +0.000000
418     158     207     M   2    0     0     0.000000 0.500100 +0.271806 +0.838315 -0.566509 +0.000000
419     158     141     F   2    2     0     0.000000 0.500801 -0.210473 +0.573006 -0.783479 +0.000000
420     158     141     F   2    1     1     0.000000 0.501401 -0.367233 +0.546666 -0.913898 +0.000000
421     250     153     M   2    0     0     0.000000 0.498498 -2.549070 -0.662529 -1.886541 +0.000000
422     250     153     F   2    2     0     0.000000 0.500000 +0.296505 -0.099194 +0.395699 +0.000000
423     250     260     M   2    0     0     0.000000 0.496396 +0.652651 +0.617547 +0.035105 +0.000000
424     250     260     M   2    0     0     0.000000 0.497998 -0.649168 +0.076641 -0.725809 +0.000000
425     250     274     F   2    1     1     0.000000 0.494294 -0.347633 -0.648793 +0.301160 +0.000000
426     250     274     F   2    2     0     0.000000 0.502803 -0.806606 -1.002157 +0.195550 +0.000000
427     250     140     M   2    0     0     0.000000 0.499900 -1.527620 -0.499993 -1.027627 +0.000000
428     250     140     M   2    0     0     0.000000 0.503604 -1.150871 -0.443645 -0.707226 +0.000000
429     250     240     F   2    0     2     0.000000 0.499499 -0.262563 +0.136250 -0.398813 +0.000000
430     250     240     F   2    0     2     0.000000 0.502603 -0.570126 -0.491030 -0.079096 +0.000000
431     164     313     F   2    2     0     0.000000 0.505806 -0.527225 -0.002178 -0.525047 +0.000000
432     164     313     M   2    3     7     0.000000 0.510210 -0.038416 +0.088285 -0.126701 +0.000000
433     164     183     M   2    0     0     0.000000 0.493393 +0.734443 +1.134719 -0.400276 +0.000000
434     164     183     F   2    2     0     0.000000 0.501702 +1.677624 +1.764555 -0.086931 +0.000000
435     164     219     M   2    6     4     0.000000 0.505606 +0.407277 -0.319786 +0.727063 +0.000000
436     164     219     M   2    0     0     0.000000 0.506607 -1.079467 -0.568212 -0.511255 +0.000000
437     164     243     F   2    0     2     0.000000 0.490090 +1.093726 +1.412675 -0.318949 +0.000000
438     164     243     F   2    0     2     0.000000 0.503604 +0.057729 +1.404350 -1.346621 +0.000000
439     164     292     M   2    5     5     0.000000 0.494795 -0.721799 +0.009042 -0.730842 +0.000000
440     164     292     F   2    1     1     0.000000 0.508509 -2.451440 -2.049362 -0.402078 +0.000000
441     295     319     F   2    1     1     0.000000 0.490190 +0.754458 +0.563281 +0.191177 +0.000000
442     295     319     F   2    2     0     0.000000 0.501702 +0.566539 +0.016921 +0.549618 +0.000000
443     295     124     M   2    0     0     0.000000 0.497798 +1.126329 +0.804584 +0.321744 +0.000000
444     295     124     M   2    0     0     0.000000 0.507608 -1.691673 -0.700113 -0.991560 +0.000000
445     295     236     M   2    0     0     0.000000 0.499399 -0.856319 -0.665410 -0.190908 +0.000000
446     295     236     M   2    0     0     0.000000 0.504004 -0.232937 -1.071070 +0.838133 +0.000000
447     295     173     F   2    1     1     0.000000 0.491592 +0.289167 +0.160531 +0.128636 +0.000000
448     295     173     F   2    1     1     0.000000 0.501301 +0.293409 +0.652404 -0.358995 +0.000000
449     295     167     F   2    1     1     0.000000 0.513814 -1.191212 +0.026228 -1.217440 +0.000000
450     295     167     M   2    3     7     0.000000 0.501401 -3.415876 -1.629387 -1.786489 +0.000000
451     282     298     F   2    0     2     0.000000 0.503003 +0.204493 +0.385562 -0.181069 +0.000000
452     282     298     M   2    0     0     0.000000 0.498298 -0.808175 -0.982643 +0.174468 +0.000000
453     282     288     F   2    2     0     0.125000 0.620521 -1.016327 -0.285209 -0.731117 +0.000000
454     282     288     M   2    0     0     0.125000 0.588689 -0.115100 +0.145692 -0.260792 +0.000000
455     282     305     M   2    0     0     0.000000 0.499199 +1.450483 +1.120199 +0.330284 +0.000000
456     282     305     F   2    1     1     0.000000 0.497998 +0.130237 -0.410097 +0.540334 +0.000000
457     282     310     F   2    1     1     0.000000 0.484484 -0.978832 -0.869104 -0.109728 +0.000000
458     282     310     M   2    0     0     0.000000 0.482683 +0.354468 +0.183665 +0.170804 +0.000000
459     282     223     F   2    0     2     0.000000 0.495996 -0.298548 -0.745194 +0.446647 +0.000000
460     282     223     M   2    0     0     0.000000 0.499399 -0.330534 -0.218228 -0.112306 +0.000000
461     248     138     M   2    0     0     0.000000 0.497297 +0.383722 +0.766279 -0.382557 +0.000000
462     248     138     M   2    0     0     0.000000 0.498999 -0.278252 +0.117949 -0.396201 +0.000000
463     248     129     M   2    0     0     0.000000 0.493393 -1.088237 -0.227181 -0.861056 +0.000000
464     248     129     M   2    0     0     0.000000 0.502202 -1.250295 -1.595825 +0.345529 +0.000000
465     248     201     F   2    1     1     0.000000 0.487888 +0.360902 +0.669878 -0.308976 +0.000000
466     248     201     M   2    0     0     0.000000 0.504304 -0.660595 -0.168287 -0.492308 +0.000000
467     248     312     F   2    0     2     0.000000 0.494494 +0.643790 +0.672999 -0.029209 +0.000000
468     248     312     M   2    4     6     0.000000 0.506006 +0.246256 +0.400693 -0.154437 +0.000000
469     248     139     M   2    0     0     0.000000 0.506406 -1.739661 -0.149994 -1.589667 +0.000000
470     248     139     F   2    1     1     0.000000 0.507407 -1.526340 -0.642945 -0.883395 +0.000000
471     281     199     F   2    0     2     0.000000 0.493093 +0.397139 -0.051341 +0.448479 +0.000000
472     281     199     M   2    0     0     0.000000 0.504705 -0.307812 +0.266781 -0.574593 +0.000000
473     281     215     M   2    0     0     0.000000 0.495896 -0.351039 +0.217233 -0.568273 +0.000000
474     281     215     M   2    0     0     0.000000 0.496396 -0.724243 -0.029877 -0.694366 +0.000000
475     281     197     F   2    1     1     0.000000 0.499600 +0.839186 +0.307194 +0.531992 +0.000000
476     281     197     F   2    0     2     0.000000 0.496096 +0.222607 -0.161500 +0.384107 +0.000000
477     281     299     F   2    2     0     0.000000 0.505205 +1.263042 +0.381767 +0.881275 +0.000000
478     281     299     M   2    0     0     0.000000 0.492092 +0.344078 -0.120076 +0.464154 +0.000000
479     281     296     M   2    5     5     0.000000 0.504404 -1.021863 -0.963141 -0.058722 +0.000000
480     281     296     F   2    2     0     0.000000 0.501201 -0.226385 -0.176779 -0.049606 +0.000000
481     268     300     F   2    1     1     0.000000 0.505305 +0.563015 -0.128420 +0.691435 +0.000000
482     268     300     M   2    4     6     0.000000 0.501602 +0.031728 +0.126237 -0.094509 +0.000000
483     268     171     F   2    1     1     0.000000 0.492793 -0.300295 -0.053929 -0.246365 +0.000000
484     268     171     F   2    1     1     0.000000 0.505105 +0.122814 -0.237317 +0.360131 +0.000000
485     268     154     M   2    0     0     0.000000 0.500501 +0.364816 +0.366999 -0.002183 +0.000000
486     268     154     F   2    1     1     0.000000 0.491792 -2.041014 -0.898807 -1.142207 +0.000000
487     268     294     F   2    1     1     0.000000 0.495596 +0.024662 +0.085874 -0.061212 +0.000000
488     268     294     F   2    2     0     0.000000 0.499900 +0.133239 +0.652924 -0.519685 +0.000000
489     268     165     F   2    1     1     0.000000 0.499199 +0.774518 +0.499147 +0.275371 +0.000000
490     268     165     M   2    0     0     0.000000 0.495896 +0.679646 +0.920113 -0.240468 +0.000000
491     161     142     M   2    0     0     0.000000 0.508709 +0.973723 -0.434142 +1.407865 +0.000000
492     161     142     M   2    5     5     0.000000 0.498699 +0.522970 -0.103555 +0.626524 +0.000000
493     161     202     M   2    0     0     0.000000 0.496897 +1.920560 +0.677812 +1.242747 +0.000000
494     161     202     M   2    4     6     0.000000 0.491191 +2.252502 +0.394274 +1.858227 +0.000000
495     161     216     F   2    0     2     0.000000 0.502002 +0.424404 -0.586498 +1.010902 +0.000000
496     161     216     M   2    0     0     0.000000 0.503003 +0.184990 -0.139644 +0.324634 +0.000000
497     161     172     M   2    0     0     0.000000 0.497497 -0.342994 -0.399033 +0.056040 +0.000000
498     161     172     F   2    1     1     0.000000 0.498298 +0.228926 +0.276139 -0.047213 +0.000000
499     161     210     M   2    0     0     0.000000 0.489289 -0.241903 -1.346147 +1.104244 +0.000000
500     161     210     F   2    0     2     0.000000 0.497197 +0.225441 -0.818458 +1.043899 +0.000000
501     180     187     F   2    1     1     0.000000 0.496697 +1.478493 +0.789572 +0.688921 +0.000000
502     180     187     F   2    1     1     0.000000 0.495495 +0.138513 -0.073762 +0.212274 +0.000000
503     180     318     M   2    0     0     0.000000 0.502102 -1.093551 -0.783755 -0.309796 +0.000000
504     180     318     F   2    2     0     0.000000 0.507407 -1.256327 +0.305322 -1.561649 +0.000000
505     180     272     M   2    0     0     0.000000 0.501802 -0.234842 -0.092594 -0.142248 +0.000000
506     180     272     M   2    7     3     0.000000 0.499600 -1.837895 -1.098373 -0.739522 +0.000000
507     180     280     M   2    0     0     0.000000 0.499700 -1.127486 -0.660708 -0.466779 +0.000000
508     180     280     F   2    0     2     0.000000 0.510911 -0.375085 -0.741793 +0.366709 +0.000000
509     180     222     M   2    5     5     0.000000 0.494995 -1.076761 -0.609348 -0.467413 +0.000000
510     180     222     M   2    0     0     0.000000 0.501602 +1.458087 +1.781742 -0.323656 +0.000000
511     289     251     F   2    1     1     0.000000 0.505706 +1.305684 +0.665917 +0.639767 +0.000000
512     289     251     F   2    1     1     0.000000 0.498799 -1.012153 -0.424171 -0.587982 +0.000000
513     289     267     F   2    2     0     0.000000 0.502102 -1.631917 -0.643119 -0.988798 +0.000000
514     289     267     F   2    0     2     0.000000 0.505706 -0.451688 +0.035432 -0.487120 +0.000000
515     289     179     M   2    0     0     0.000000 0.496797 -0.856693 -0.676459 -0.180234 +0.000000
516     289     179     M   2    5     5     0.000000 0.496697 -0.895409 -0.910353 +0.014944 +0.000000
517     289     196     F   2    1     1     0.000000 0.495395 +0.017890 -0.011574 +0.029464 +0.000000
518     289     196     M   2    0     0     0.000000 0.496396 -1.602284 -0.788729 -0.813555 +0.000000
519     289     206     M   2    0     0     0.000000 0.502903 -1.594928 -0.038194 -1.556734 +0.000000
520     289     206     F   2    1     1     0.000000 0.503504 -0.892582 -0.112107 -0.780475 +0.000000
521     377     431     M   3    0     0     0.000000 0.503704 -1.065556 -0.085898 -0.979658 +0.000000
522     377     431     M   3    0     0     0.000000 0.494094 -1.555694 -0.328155 -1.227539 +0.000000
523     377     453     M   3    0     0     0.000000 0.497097 +0.393263 +0.969539 -0.576275 +0.000000
524     377     453     M   3    0     0     0.000000 0.503003 -0.494776 +0.398754 -0.893530 +0.000000
525     377     333     M   3    4     6     0.000000 0.503403 -0.977324 +0.518290 -1.495613 +0.000000
526     377     333     F   3    2     0     0.000000 0.504104 +0.272521 +0.119680 +0.152840 +0.000000
527     377     434     M   3    0     0     0.000000 0.499299 -0.843512 -0.160468 -0.683044 +0.000000
528     377     434     M   3    7     3     0.000000 0.499099 -0.312121 +0.250126 -0.562247 +0.000000
529     377     363     M   3    0     0     0.000000 0.505806 -1.139765 -0.919876 -0.219889 +0.000000
530     377     363     M   3    0     0     0.000000 0.509510 +0.113687 +0.918330 -0.804643 +0.000000
531     509     355     M   3    5     5     0.000000 0.502002 +1.540765 +1.106336 +0.434429 +0.000000
532     509     355     M   3    4     6     0.000000 0.504304 -0.170062 -0.057871 -0.112191 +0.000000
533     509     350     F   3    0     2     0.000000 0.494795 +0.326184 +0.085761 +0.240423 +0.000000
534     509     350     F   3    1     1     0.000000 0.493794 +0.157106 -0.255167 +0.412273 +0.000000
535     509     498     F   3    1     1     0.031250 0.518519 +0.204975 +1.252012 -1.047037 +0.000000
536     509     498     M   3    0     0     0.031250 0.518018 -0.437068 -0.825686 +0.388618 +0.000000
537     509     487     M   3    0     0     0.000000 0.502202 +1.944614 +0.849441 +1.095173 +0.000000
538     509     487     F   3    2     0     0.000000 0.500300 -1.072768 -1.125603 +0.052834 +0.000000
539     509     447     M   3    0     0     0.031250 0.521922 +1.046620 +0.917125 +0.129494 +0.000000
540     509     447     F   3    1     1     0.031250 0.517217 -0.033427 -0.536808 +0.503381 +0.000000
541     394     441     F   3    0     2     0.000000 0.495495 +0.475213 +0.415149 +0.060064 +0.000000
542     394     441     M   3    0     0     0.000000 0.498198 +0.214714 +0.214660 +0.000054 +0.000000
543     394     489     F   3    1     1     0.000000 0.508308 -0.126660 +0.317588 -0.444249 +0.000000
544     394     489     M   3    0     0     0.000000 0.502703 -0.440723 -0.395275 -0.045448 +0.000000
545     394     395     M   3    0     0     0.125000 0.538639 -1.198358 +0.991555 -2.189913 +0.000000
546     394     395     F   3    1     1     0.125000 0.546847 -2.625521 -1.294353 -1.331168 +0.000000
547     394     410     F   3    1     1     0.000000 0.511712 +0.759168 +1.084535 -0.325367 +0.000000
548     394     410     F   3    2     0     0.000000 0.503604 -2.593359 -1.543363 -1.049995 +0.000000
549     394     481     F   3    1     1     0.000000 0.502503 -0.019368 +0.612852 -0.632220 +0.000000
550     394     481     M   3    0     0     0.000000 0.507107 -0.184079 +0.329018 -0.513096 +0.000000
551     468     504     M   3    0     0     0.031250 0.503003 -0.998874 -0.257941 -0.740933 +0.000000
552     468     504     M   3    4     6     0.031250 0.503203 +1.226295 +1.675407 -0.449112 +0.000000
553     468     322     F   3    2     0     0.000000 0.508108 -0.970159 +0.092222 -1.062381 +0.000000
554     468     322     M   3    0     0     0.000000 0.496496 +0.010428 -0.402831 +0.413259 +0.000000
555     468     437     F   3    2     0     0.031250 0.514214 -0.242204 -0.010168 -0.232036 +0.000000
556     468     437     F   3    0     2     0.031250 0.505305 -0.554796 -0.115772 -0.439024 +0.000000
557     468     459     F   3    1     1     0.000000 0.500601 -0.473831 -0.418747 -0.055084 +0.000000
558     468     459     F   3    1     1     0.000000 0.509009 -0.503722 +0.207761 -0.711483 +0.000000
559     468     326     F   3    1     1     0.000000 0.490891 -1.596491 -0.584811 -1.011679 +0.000000
560     468     326     M   3    0     0     0.000000 0.500200 -0.249640 +0.044108 -0.293748 +0.000000
561     506     488     M   3    0     0     0.000000 0.506707 +0.496502 +0.542006 -0.045503 +0.000000
562     506     488     M   3    0     0     0.000000 0.498498 -1.528429 -1.006159 -0.522271 +0.000000
563     506     416     F   3    0     2     0.000000 0.501502 -1.015556 -0.419420 -0.596136 +0.000000
564     506     416     M   3    0     0     0.000000 0.506406 -0.243470 +0.185932 -0.429402 +0.000000
565     506     345     M   3    0     0     0.000000 0.499900 -0.829723 -0.016760 -0.812963 +0.000000
566     506     345     M   3    0     0     0.000000 0.496697 -0.625485 -0.342780 -0.282704 +0.000000
567     506     364     M   3    0     0     0.000000 0.501101 +0.455156 +0.129451 +0.325705 +0.000000
568     506     364     F   3    1     1     0.000000 0.509610 -0.121091 -0.310227 +0.189135 +0.000000
569     506     413     F   3    2     0     0.000000 0.495195 -0.858060 -0.198731 -0.659329 +0.000000
570     506     413     M   3    5     5     0.000000 0.501201 -0.874674 -0.811546 -0.063128 +0.000000
571     384     373     F   3    1     1     0.031250 0.511111 -0.943310 -1.072012 +0.128701 +0.000000
572     384     373     F   3    1     1     0.031250 0.509810 -0.817822 +0.042493 -0.860316 +0.000000
573     384     330     M   3    0     0     0.093750 0.537638 +0.893471 -0.169664 +1.063135 +0.000000
574     384     330     F   3    0     2     0.093750 0.548849 +0.680665 +1.071675 -0.391010 +0.000000
575     384     475     F   3    2     0     0.000000 0.502102 -1.754091 -1.981589 +0.227498 +0.000000
576     384     475     M   3    0     0     0.000000 0.499099 +0.428159 +0.506420 -0.078261 +0.000000
577     384     369     F   3    1     1     0.000000 0.503904 -2.134602 -1.130297 -1.004306 +0.000000
578     384     369     M   3    0     0     0.000000 0.499299 -0.619701 +0.337558 -0.957259 +0.000000
579     384     440     F   3    1     1     0.000000 0.499499 -0.717834 +0.101827 -0.819660 +0.000000
580     384     440     M   3    0     0     0.000000 0.497698 -0.795737 +0.991283 -1.787021 +0.000000
581     432     477     M   3    0     0     0.000000 0.496396 +0.407800 +0.098806 +0.308994 +0.000000
582     432     477     M   3    0     0     0.000000 0.503604 +1.151273 +1.012199 +0.139074 +0.000000
583     432     502     M   3    0     0     0.000000 0.495696 -1.412200 -1.138432 -0.273768 +0.000000
584     432     502     F   3    1     1     0.000000 0.496296 +0.948927 +0.020194 +0.928733 +0.000000
585     432     327     F   3    1     1     0.000000 0.492392 +1.273235 +0.310314 +0.962921 +0.000000
586     432     327     F   3    1     1     0.000000 0.492192 +1.575393 +1.362705 +0.212687 +0.000000
587     432     514     F   3    1     1     0.000000 0.502903 -0.554014 -0.208166 -0.345848 +0.000000
588     432     514     F   3    1     1     0.000000 0.500801 -0.557391 -0.271907 -0.285484 +0.000000
589     432     495     F   3    0     2     0.031250 0.522523 +2.263023 +1.404294 +0.858729 +0.000000
590     432     495     F   3    0     2     0.031250 0.503003 +0.959552 +0.208674 +0.750878 +0.000000
591     450     486     M   3    0     0     0.000000 0.513914 -1.787149 -0.688972 -1.098177 +0.000000
592     450     486     F   3    2     0     0.000000 0.501902 -0.818087 -0.001428 -0.816659 +0.000000
593     450     456     F   3    0     2     0.000000 0.495395 -0.533933 -0.235938 -0.297995 +0.000000
594     450     456     M   3    0     0     0.000000 0.504605 -1.166936 -0.603918 -0.563018 +0.000000
595     450     371     F   3    2     0     0.000000 0.498999 -0.421326 +0.982402 -1.403728 +0.000000
596     450     371     F   3    1     1     0.000000 0.493794 -0.594669 +0.756882 -1.351552 +0.000000
597     450     351     F   3    0     2     0.031250 0.501101 -2.051105 -0.514389 -1.536716 +0.000000
598     450     351     M   3    8     2     0.031250 0.517618 -1.613608 -0.402543 -1.211064 +0.000000
599     450     396     F   3    1     1     0.000000 0.500000 -0.792300 +0.402696 -1.194997 +0.000000
600     450     396     F   3    0     2     0.000000 0.494695 -2.083273 -0.169745 -1.913528 +0.000000
601     479     483     M   3    0     0     0.000000 0.502002 +1.288824 +1.149671 +0.139154 +0.000000
602     479     483     F   3    1     1     0.000000 0.499800 -1.434651 -0.659737 -0.774914 +0.000000
603     479     513     M   3    5     5     0.031250 0.530330 -0.852201 -0.543546 -0.308655 +0.000000
604     479     513     M   3    0     0     0.031250 0.539339 -1.519347 -0.890449 -0.628898 +0.000000
605     479     420     M   3    6     4     0.000000 0.494695 -1.845316 -0.831936 -1.013380 +0.000000
606     479     420     F   3    2     0     0.000000 0.494494 +0.276756 +0.440522 -0.163766 +0.000000
607     479     429     F   3    1     1     0.000000 0.492192 +0.088307 -0.618100 +0.706407 +0.000000
608     479     429     F   3    1     1     0.000000 0.495295 +1.549805 +0.929356 +0.620449 +0.000000
609     479     392     F   3    1     1     0.000000 0.494795 -1.166609 -1.124262 -0.042347 +0.000000
610     479     392     M   3    0     0     0.000000 0.492392 -0.905347 -1.531064 +0.625717 +0.000000
611     494     476     F   3    1     1     0.000000 0.506607 +2.469862 +0.799454 +1.670408 +0.000000
612     494     476     F   3    2     0     0.000000 0.503103 +0.236476 -0.577934 +0.814410 +0.000000
613     494     501     F   3    1     1     0.000000 0.496396 +1.274373 +0.362802 +0.911570 +0.000000
614     494     501     M   3    0     0     0.000000 0.497998 +0.319193 -1.639719 +1.958912 +0.000000
615     494     334     F   3    1     1     0.000000 0.503704 +1.433375 -0.065311 +1.498686 +0.000000
616     494     334     M   3    0     0     0.000000 0.502302 -0.173791 -1.085742 +0.911951 +0.000000
617     494     449     M   3    0     0     0.031250 0.533033 +0.045668 -0.011082 +0.056750 +0.000000
618     494     449     F   3    1     1     0.031250 0.515716 -0.260056 -0.024107 -0.235949 +0.000000
619     494     397     F   3    1     1     0.000000 0.506907 +1.505508 +0.163436 +1.342072 +0.000000
620     494     397     M   3    0     0     0.000000 0.506707 -0.245858 -0.767175 +0.521317 +0.000000
621     435     422     M   3    0     0     0.000000 0.492693 +0.211634 -0.534861 +0.746495 +0.000000
622     435     422     M   3    0     0     0.000000 0.498799 +0.421333 +0.231583 +0.189750 +0.000000
623     435     329     F   3    1     1     0.000000 0.506807 -0.543129 -0.563183 +0.020054 +0.000000
624     435     329     F   3    0     2     0.000000 0.501401 -0.068823 +0.054787 -0.123609 +0.000000
625     435     399     M   3    0     0     0.000000 0.498599 +0.656385 +0.464113 +0.192272 +0.000000
626     435     399     M   3    4     6     0.000000 0.489289 +0.725600 +0.913765 -0.188166 +0.000000
627     435     382     F   3    2     0     0.000000 0.494494 +1.364343 +0.824308 +0.540035 +0.000000
628     435     382     M   3    0     0     0.000000 0.491892 +0.521023 +0.235014 +0.286009 +0.000000
629     435     381     F   3    1     1     0.000000 0.507007 +0.275318 -0.042261 +0.317579 +0.000000
630     435     381     M   3    0     0     0.000000 0.493794 +0.240776 -0.108734 +0.349511 +0.000000
631     482     467     F   3    1     1     0.000000 0.506006 -0.804430 -0.202122 -0.602308 +0.000000
632     482     467     F   3    1     1     0.000000 0.504304 -1.057954 -0.451260 -0.606694 +0.000000
633     482     500     F   3    1     1     0.000000 0.505405 +0.388460 +0.566455 -0.177995 +0.000000
634     482     500     F   3    1     1     0.000000 0.510511 +0.091536 -0.439628 +0.531164 +0.000000
635     482     372     M   3    4     6     0.000000 0.503704 -0.715306 +0.220738 -0.936044 +0.000000
636     482     372     M   3    0     0     0.000000 0.503604 -1.602713 -1.150697 -0.452016 +0.000000
637     482     484     F   3    1     1     0.125000 0.617918 +0.117965 +0.398015 -0.280050 +0.000000
638     482     484     M   3    0     0     0.125000 0.545846 +0.442600 -0.228670 +0.671270 +0.000000
639     482     470     F   3    0     2     0.000000 0.500200 -1.018198 -0.121540 -0.896658 +0.000000
640     482     470     M   3    0     0     0.000000 0.503003 -0.340188 -0.011035 -0.329152 +0.000000
641     492     342     M   3    0     0     0.031250 0.567568 +1.172020 +0.669115 +0.502904 +0.000000
642     492     342     M   3    0     0     0.031250 0.525325 +2.528936 +1.351160 +1.177776 +0.000000
643     492     430     F   3    0     2     0.000000 0.500100 +0.052139 -0.876953 +0.929092 +0.000000
644     492     430     F   3    2     0     0.000000 0.495696 +1.500585 +0.359826 +1.140759 +0.000000
645     492     411     M   3    0     0     0.000000 0.502402 -0.404025 +0.495047 -0.899072 +0.000000
646     492     411     M   3    3     7     0.000000 0.502903 +1.183960 +1.165972 +0.017988 +0.000000
647     492     398     M   3    0     0     0.000000 0.493594 -0.650582 -1.124945 +0.474363 +0.000000
648     492     398     F   3    2     0     0.000000 0.497397 -0.953679 -0.733449 -0.220229 +0.000000
649     492     438     F   3    1     1     0.031250 0.505005 +0.416168 +0.792152 -0.375984 +0.000000
650     492     438     F   3    1     1     0.031250 0.528328 -0.996138 -0.342615 -0.653523 +0.000000
651     393     375     M   3    0     0     0.000000 0.485686 +0.197989 -0.850466 +1.048455 +0.000000
652     393     375     F   3    1     1     0.000000 0.493493 +1.440568 -0.214224 +1.654791 +0.000000
653     393     426     M   3    0     0     0.000000 0.498098 +0.007643 -0.638522 +0.646165 +0.000000
654     393     426     M   3    6     4     0.000000 0.504004 +2.142800 +0.982336 +1.160464 +0.000000
655     393     517     M   3    0     0     0.000000 0.498999 +1.449080 +1.427680 +0.021400 +0.000000
656     393     517     F   3    2     0     0.000000 0.500701 +0.671357 +0.513628 +0.157729 +0.000000
657     393     339     M   3    0     0     0.000000 0.498799 -0.210604 -0.867146 +0.656543 +0.000000
658     393     339     F   3    1     1     0.000000 0.496797 +1.618218 +0.325496 +1.292723 +0.000000
659     393     386     M   3    5     5     0.000000 0.504304 +0.167916 -0.644846 +0.812761 +0.000000
660     393     386     M   3    4     6     0.000000 0.503504 -0.524094 +0.021396 -0.545490 +0.000000
661     389     346     M   3    0     0     0.000000 0.496296 +0.567062 -0.126233 +0.693295 +0.000000
662     389     346     F   3    0     2     0.000000 0.504404 +0.712416 +0.323326 +0.389091 +0.000000
663     389     419     M   3    0     0     0.031250 0.503003 -0.832982 -0.689166 -0.143816 +0.000000
664     389     419     M   3    3     7     0.031250 0.502202 -0.068200 +0.484872 -0.553072 +0.000000
665     389     390     F   3    1     1     0.250000 0.615315 -0.120546 +0.203181 -0.323727 +0.000000
666     389     390     F   3    1     1     0.250000 0.656757 -1.223168 -0.682491 -0.540677 +0.000000
667     389     512     M   3    0     0     0.000000 0.502503 -0.428039 -0.352731 -0.075308 +0.000000
668     389     512     F   3    1     1     0.000000 0.493794 -0.561157 +0.206928 -0.768085 +0.000000
669     389     332     F   3    1     1     0.000000 0.511211 -0.729781 +0.124008 -0.853789 +0.000000
670     389     332     F   3    1     1     0.000000 0.502703 +0.949898 +1.010942 -0.061044 +0.000000
671     414     361     M   3    0     0     0.000000 0.502002 +0.302965 +0.411986 -0.109021 +0.000000
672     414     361     F   3    1     1     0.000000 0.497598 -0.480841 +0.318492 -0.799333 +0.000000
673     414     520     M   3    0     0     0.000000 0.499299 -0.211400 +0.667216 -0.878616 +0.000000
674     414     520     F   3    1     1     0.000000 0.499399 +0.523250 +0.894440 -0.371190 +0.000000
675     414     448     M   3    0     0     0.000000 0.500901 +0.256639 +0.992093 -0.735454 +0.000000
676     414     448     F   3    0     2     0.000000 0.502402 +0.925584 +0.847613 +0.077971 +0.000000
677     414     408     F   3    1     1     0.031250 0.551451 +1.262165 +1.205617 +0.056548 +0.000000
678     414     408     M   3    0     0     0.031250 0.542042 -0.934775 -0.442071 -0.492704 +0.000000
679     414     471     F   3    1     1     0.000000 0.503303 -0.704823 +0.010313 -0.715136 +0.000000
680     414     471     F   3    1     1     0.000000 0.496496 -0.442008 +0.117674 -0.559682 +0.000000
681     353     341     M   3    5     5     0.000000 0.503103 -0.620306 -0.197813 -0.422493 +0.000000
682     353     341     F   3    1     1     0.000000 0.500400 -0.136627 +0.006339 -0.142966 +0.000000
683     353     480     M   3    0     0     0.000000 0.502703 +0.666159 +0.327314 +0.338845 +0.000000
684     353     480     M   3    0     0     0.000000 0.500100 +1.481418 +2.020266 -0.538848 +0.000000
685     353     412     M   3    0     0     0.000000 0.494795 -1.656401 -0.875753 -0.780647 +0.000000
686     353     412     M   3    0     0     0.000000 0.504605 -1.610429 -1.007882 -0.602546 +0.000000
687     353     347     F   3    2     0     0.000000 0.503203 +0.533642 -0.270261 +0.803903 +0.000000
688     353     347     F   3    1     1     0.000000 0.497798 +0.030426 -0.867942 +0.898368 +0.000000
689     353     370     M   3    0     0     0.000000 0.498398 -1.039795 -0.456356 -0.583439 +0.000000
690     353     370     M   3    0     0     0.000000 0.500100 -1.289192 -0.593611 -0.695581 +0.000000
691     516     465     M   3    0     0     0.000000 0.498198 -0.394075 -0.381599 -0.012476 +0.000000
692     516     465     F   3    0     2     0.000000 0.493794 -1.890096 -1.446969 -0.443127 +0.000000
693     516     336     M   3    8     2     0.000000 0.505706 -0.513881 -0.345348 -0.168532 +0.000000
694     516     336     M   3    0     0     0.000000 0.499399 -2.359375 -0.998023 -1.361353 +0.000000
695     516     387     F   3    2     0     0.000000 0.506106 +0.443806 -0.474563 +0.918369 +0.000000
696     516     387     M   3    0     0     0.000000 0.501301 -0.217040 -0.190504 -0.026537 +0.000000
697     516     425     F   3    1     1     0.000000 0.497998 -0.770995 -0.512375 -0.258620 +0.000000
698     516     425     M   3    0     0     0.000000 0.502803 -0.408783 -0.465434 +0.056651 +0.000000
699     516     451     F   3    0     2     0.031250 0.527928 +2.068010 +0.279896 +1.788115 +0.000000
700     516     451     F   3    1     1     0.031250 0.531932 -1.141922 -0.586220 -0.555702 +0.000000
701     439     511     F   3    2     0     0.000000 0.501301 -0.994458 -0.280156 -0.714303 +0.000000
702     439     511     M   3    0     0     0.000000 0.503103 +0.486322 +1.263377 -0.777055 +0.000000
703     439     457     M   3    0     0     0.000000 0.504705 -0.204500 -0.034995 -0.169504 +0.000000
704     439     457     F   3    1     1     0.000000 0.506707 +0.534846 +0.029232 +0.505614 +0.000000
705     439     400     F   3    0     2     0.000000 0.506607 -0.586815 -0.537299 -0.049516 +0.000000
706     439     400     F   3    1     1     0.000000 0.513313 -1.271701 -0.867270 -0.404431 +0.000000
707     439     442     M   3    0     0     0.031250 0.511211 -1.773484 -1.009885 -0.763599 +0.000000
708     439     442     M   3    0     0     0.031250 0.521121 -0.403677 -0.433336 +0.029659 +0.000000
709     439     407     M   3    6     4     0.000000 0.503203 -2.055841 -1.130518 -0.925323 +0.000000
710     439     407     F   3    1     1     0.000000 0.500100 -2.094478 -1.831605 -0.262873 +0.000000
711     405     367     M   3    0     0     0.000000 0.501502 -0.774691 +0.115058 -0.889749 +0.000000
712     405     367     F   3    2     0     0.000000 0.501802 +0.066041 +0.203956 -0.137915 +0.000000
713     405     508     F   3    2     0     0.000000 0.498699 -1.176014 +0.008746 -1.184760 +0.000000
714     405     508     F   3    0     2     0.000000 0.492492 -0.472556 -0.711835 +0.239279 +0.000000
715     405     385     F   3    1     1     0.000000 0.497898 +0.338321 +0.203436 +0.134885 +0.000000
716     405     385     M   3    0     0     0.000000 0.501902 -0.943296 -0.777009 -0.166287 +0.000000
717     405     406     M   3    0     0     0.250000 0.664765 -0.747232 -0.289143 -0.458089 +0.000000
718     405     406     F   3    0     2     0.250000 0.665065 -1.061554 -0.609177 -0.452377 +0.000000
719     405     409     M   3    0     0     0.125000 0.543443 +0.431530 +0.475597 -0.044067 +0.000000
720     405     409     M   3    4     6     0.125000 0.639940 -0.998480 -0.316794 -0.681685 +0.000000
721     681     699     F   4    1     1     0.000000 0.513914 +0.346462 -0.548270 +0.894733 +0.000000
722     681     699     F   4    1     1     0.000000 0.512613 +0.559339 -0.393286 +0.952625 +0.000000
723     681     595     M   4    0     0     0.007813 0.493093 -1.014137 -0.779630 -0.234508 +0.000000
724     681     595     M   4    6     4     0.007813 0.506006 -0.002872 +0.498375 -0.501247 +0.000000
725     681     648     M   4    0     0     0.007813 0.508308 -0.963699 -1.316842 +0.353143 +0.000000
726     681     648     M   4    0     0     0.007813 0.508909 +0.509920 +0.008661 +0.501259 +0.000000
727     681     559     F   4    1     1     0.000000 0.492492 +0.497525 +0.809504 -0.311979 +0.000000
728     681     559     M   4    0     0     0.000000 0.501101 +0.106892 +1.098476 -0.991584 +0.000000
729     681     590     F   4    1     1     0.015625 0.508609 +0.190066 +0.068129 +0.121937 +0.000000
730     681     590     F   4    1     1     0.015625 0.516216 +0.046662 -0.513910 +0.560572 +0.000000
731     635     674     F   4    1     1     0.000000 0.503704 -0.898326 -0.524667 -0.373659 +0.000000
732     635     674     M   4    0     0     0.000000 0.498999 +0.309270 +0.634634 -0.325364 +0.000000
733     635     618     M   4    0     0     0.007813 0.492793 -1.062302 +0.167339 -1.229641 +0.000000
734     635     618     F   4    0     2     0.007813 0.497798 +0.356116 +0.137099 +0.219017 +0.000000
735     635     668     F   4    1     1     0.000000 0.500100 -1.962157 -1.217880 -0.744277 +0.000000
736     635     668     M   4    0     0     0.000000 0.497097 +1.330056 +1.222641 +0.107416 +0.000000
737     635     705     F   4    1     1     0.007813 0.505205 -1.824320 -1.000105 -0.824215 +0.000000
738     635     705     F   4    0     2     0.007813 0.506507 -0.427173 -0.161662 -0.265511 +0.000000
739     635     679     M   4    0     0     0.000000 0.499600 -1.478436 -0.121470 -1.356966 +0.000000
740     635     679     F   4    1     1     0.000000 0.496096 -2.835158 -1.567642 -1.267516 +0.000000
741     525     624     F   4    1     1     0.015625 0.505005 +0.658651 +0.724928 -0.066277 +0.000000
742     525     624     F   4    1     1     0.015625 0.509910 +0.041084 +0.463710 -0.422626 +0.000000
743     525     571     F   4    0     2     0.039063 0.530030 +0.019150 +0.996302 -0.977152 +0.000000
744     525     571     M   4    0     0     0.039063 0.536436 -0.944642 -0.286936 -0.657706 +0.000000
745     525     607     F   4    2     0     0.007813 0.507007 -0.966202 -0.803809 -0.162393 +0.000000
746     525     607     M   4    0     0     0.007813 0.497598 +0.513463 +0.903634 -0.390170 +0.000000
747     525     688     M   4    0     0     0.007813 0.497297 -1.915730 -0.191159 -1.724571 +0.000000
748     525     688     F   4    2     0     0.007813 0.502703 -0.711056 +0.213174 -0.924231 +0.000000
749     525     652     F   4    1     1     0.031250 0.510010 -0.273765 -0.546127 +0.272362 +0.000000
750     525     652     M   4    0     0     0.031250 0.524424 +0.537670 +0.051648 +0.486021 +0.000000
751     646     533     F   4    0     2     0.007813 0.506907 +1.065103 +0.648389 +0.416714 +0.000000
752     646     533     F   4    1     1     0.007813 0.506306 -0.548671 -0.262202 -0.286469 +0.000000
753     646     715     M   4    4     6     0.015625 0.489389 +0.118872 -0.009548 +0.128420 +0.000000
754     646     715     F   4    1     1     0.015625 0.494795 -0.523918 -0.038538 -0.485380 +0.000000
755     646     643     F   4    1     1     0.125000 0.533133 +1.822363 +0.027753 +1.794609 +0.000000
756     646     643     F   4    2     0     0.125000 0.547748 +0.829087 +0.846811 -0.017724 +0.000000
757     646     666     M   4    6     4     0.015625 0.514515 -1.093410 -0.400720 -0.692690 +0.000000
758     646     666     F   4    0     2     0.015625 0.512312 -0.942173 -0.648036 -0.294136 +0.000000
759     646     588     M   4    0     0     0.007813 0.494595 -1.012796 -0.705572 -0.307224 +0.000000
760     646     588     F   4    2     0     0.007813 0.493794 +0.417351 +0.451311 -0.033960 +0.000000
761     598     619     F   4    1     1     0.015625 0.497497 +0.783689 -0.021750 +0.805439 +0.000000
762     598     619     M   4    3     7     0.015625 0.503203 -0.498298 -0.535500 +0.037202 +0.000000
763     598     701     M   4    0     0     0.031250 0.522723 -0.649723 +0.232468 -0.882191 +0.000000
764     598     701     M   4    0     0     0.031250 0.500400 -0.428574 +0.585882 -1.014456 +0.000000
765     598     555     M   4    0     0     0.023438 0.496997 -0.946899 +0.575632 -1.522531 +0.000000
766     598     555     M   4    6     4     0.023438 0.512913 +0.039475 +0.269441 -0.229967 +0.000000
767     598     572     M   4    0     0     0.000000 0.502503 -3.715504 -2.383095 -1.332408 +0.000000
768     598     572     F   4    1     1     0.000000 0.504304 -1.491629 -0.345844 -1.145785 +0.000000
769     598     713     M   4    0     0     0.007813 0.512713 -0.949202 +0.115490 -1.064692 +0.000000
770     598     713     M   4    0     0     0.007813 0.500801 -0.237640 +0.607297 -0.844936 +0.000000
771     570     612     M   4    0     0     0.000000 0.507508 -0.087343 -0.207075 +0.119732 +0.000000
772     570     612     M   4    0     0     0.000000 0.497197 -0.373151 -0.565492 +0.192341 +0.000000
773     570     639     F   4    0     2     0.000000 0.498599 -0.515539 +0.470500 -0.986038 +0.000000
774     570     639     F   4    1     1     0.000000 0.493193 +0.188697 -0.051178 +0.239874 +0.000000
775     570     543     M   4    0     0     0.000000 0.503103 -0.566586 -0.117534 -0.449052 +0.000000
776     570     543     F   4    1     1     0.000000 0.495896 -0.754363 -0.601220 -0.153142 +0.000000
777     570     669     F   4    1     1     0.007813 0.509009 +0.584070 -0.144816 +0.728886 +0.000000
778     570     669     M   4    0     0     0.007813 0.511812 +0.875498 +0.572538 +0.302961 +0.000000
779     570     535     M   4    0     0     0.039063 0.499399 -0.787115 -0.047385 -0.739731 +0.000000
780     570     535     F   4    1     1     0.039063 0.509309 -0.388254 -0.397010 +0.008755 +0.000000
781     626     558     F   4    1     1     0.007813 0.507307 +0.379396 -0.145000 +0.524396 +0.000000
782     626     558     M   4    0     0     0.007813 0.490891 +0.764599 +0.758970 +0.005630 +0.000000
783     626     541     F   4    1     1     0.031250 0.508909 -0.742786 -0.021743 -0.721043 +0.000000
784     626     541     F   4    1     1     0.031250 0.501802 -0.999209 +0.077348 -1.076557 +0.000000
785     626     586     M   4    0     0     0.039063 0.536837 +0.769746 +1.286080 -0.516333 +0.000000
786     626     586     F   4    2     0     0.039063 0.517217 -0.413502 -0.569180 +0.155678 +0.000000
787     626     585     F   4    0     2     0.039063 0.533133 +0.251674 -0.308662 +0.560335 +0.000000
788     626     585     M   4    0     0     0.039063 0.538338 +0.650910 -0.298017 +0.948927 +0.000000
789     626     623     M   4    0     0     0.125000 0.547047 +0.114773 +0.588389 -0.473616 +0.000000
790     626     623     F   4    1     1     0.125000 0.543944 -0.030831 -0.388619 +0.357789 +0.000000
791     720     662     F   4    1     1     0.000000 0.502803 -1.625595 -1.377952 -0.247643 +0.000000
792     720     662     F   4    0     2     0.000000 0.503704 +0.047281 +0.046458 +0.000822 +0.000000
793     720     556     F   4    0     2     0.007813 0.495495 +0.664245 +0.617441 +0.046803 +0.000000
794     720     556     F   4    2     0     0.007813 0.499099 -0.181407 +0.715557 -0.896963 +0.000000
795     720     632     M   4    0     0     0.015625 0.498999 +0.024003 -0.171096 +0.195099 +0.000000
796     720     632     F   4    1     1     0.015625 0.508008 +0.108897 +0.904998 -0.796101 +0.000000
797     720     569     M   4    0     0     0.015625 0.504905 -1.483301 -0.307935 -1.175367 +0.000000
798     720     569     M   4    0     0     0.015625 0.506707 -0.321728 +0.312241 -0.633970 +0.000000
799     720     615     M   4    0     0     0.000000 0.499199 -0.782499 -0.758658 -0.023842 +0.000000
800     720     615     F   4    0     2     0.000000 0.498899 +0.772415 +0.632397 +0.140019 +0.000000
801     664     677     F   4    2     0     0.039063 0.520721 +1.049735 +0.838889 +0.210845 +0.000000
802     664     677     M   4    0     0     0.039063 0.517317 +0.655271 +0.873382 -0.218111 +0.000000
803     664     589     F   4    0     2     0.000000 0.503504 +1.426707 +0.462336 +0.964371 +0.000000
804     664     589     F   4    0     2     0.000000 0.495395 +2.270790 +1.406430 +0.864360 +0.000000
805     664     608     F   4    1     1     0.000000 0.503003 +0.022211 +0.248673 -0.226462 +0.000000
806     664     608     M   4    5     5     0.000000 0.506206 +1.122907 +1.049661 +0.073246 +0.000000
807     664     692     F   4    1     1     0.000000 0.500601 +0.334733 +0.711797 -0.377064 +0.000000
808     664     692     F   4    1     1     0.000000 0.497297 +0.206272 +1.586637 -1.380365 +0.000000
809     664     706     M   4    3     7     0.000000 0.490390 +0.289476 +0.815893 -0.526416 +0.000000
810     664     706     F   4    2     0     0.000000 0.501301 +0.368549 +0.596382 -0.227833 +0.000000
811     654     629     M   4    5     5     0.000000 0.498799 +1.160282 -0.137433 +1.297715 +0.000000
812     654     629     F   4    1     1     0.000000 0.491692 +1.061659 +0.732971 +0.328688 +0.000000
813     654     534     F   4    2     0     0.000000 0.490791 +1.248829 +0.348543 +0.900286 +0.000000
814     654     534     M   4    4     6     0.000000 0.502803 +0.850282 +0.586706 +0.263576 +0.000000
815     654     687     M   4    0     0     0.015625 0.519219 +1.048678 +0.389601 +0.659077 +0.000000
816     654     687     M   4    0     0     0.015625 0.515616 -0.300468 -0.516874 +0.216406 +0.000000
817     654     596     F   4    2     0     0.000000 0.494194 -0.582380 -0.048921 -0.533459 +0.000000
818     654     596     M   4    0     0     0.000000 0.500400 -0.539178 +0.135993 -0.675171 +0.000000
819     654     710     M   4    0     0     0.007813 0.494795 +1.095229 +1.333904 -0.238674 +0.000000
820     654     710     F   4    0     2     0.007813 0.502202 +0.448509 -0.533710 +0.982219 +0.000000
821     603     695     M   4    0     0     0.039063 0.508408 -0.281896 -0.196887 -0.085008 +0.000000
822     603     695     M   4    0     0     0.039063 0.519019 -0.585633 -0.934382 +0.348749 +0.000000
823     603     602     M   4    0     0     0.148438 0.532132 +0.526557 +1.335128 -0.808571 +0.000000
824     603     602     F   4    0     2     0.148438 0.564765 -1.949476 -1.307356 -0.642120 +0.000000
825     603     579     M   4    0     0     0.007813 0.502002 +0.028856 +0.476789 -0.447933 +0.000000
826     603     579     F   4    2     0     0.007813 0.498398 +0.481861 +1.043539 -0.561678 +0.000000
827     603     676     F   4    1     1     0.015625 0.502803 -2.002923 -2.056847 +0.053924 +0.000000
828     603     676     F   4    2     0     0.015625 0.510110 -2.012199 -1.130444 -0.881755 +0.000000
829     603     700     M   4    4     6     0.070313 0.552452 +0.148507 +0.648859 -0.500353 +0.000000
830     603     700     F   4    1     1     0.070313 0.542943 -0.500735 -0.071455 -0.429280 +0.000000
831     552     633     F   4    2     0     0.000000 0.496597 -0.450077 -0.395852 -0.054225 +0.000000
832     552     633     M   4    0     0     0.000000 0.502903 -0.992463 -0.376270 -0.616193 +0.000000
833     552     665     F   4    0     2     0.000000 0.497798 +0.645512 +0.904895 -0.259383 +0.000000
834     552     665     M   4    0     0     0.000000 0.497097 -1.053454 -0.616231 -0.437223 +0.000000
835     552     593     F   4    1     1     0.000000 0.499299 +1.739593 +0.865415 +0.874178 +0.000000
836     552     593     F   4    1     1     0.000000 0.503103 +1.055760 +0.548268 +0.507492 +0.000000
837     552     548     M   4    0     0     0.000000 0.498899 +0.508651 +0.877341 -0.368690 +0.000000
838     552     548     M   4    6     4     0.000000 0.508208 -1.796748 -1.634511 -0.162237 +0.000000
839     552     714     F   4    2     0     0.046875 0.525225 -0.656864 -0.769594 +0.112730 +0.000000
840     552     714     F   4    1     1     0.046875 0.513213 +0.469126 +0.383859 +0.085268 +0.000000
841     528     609     F   4    1     1     0.000000 0.498198 -1.172735 -0.645450 -0.527285 +0.000000
842     528     609     M   4    7     3     0.000000 0.490891 +0.377250 +2.202192 -1.824942 +0.000000
843     528     557     F   4    1     1     0.000000 0.491892 -1.125690 -0.178565 -0.947125 +0.000000
844     528     557     M   4    0     0     0.000000 0.496296 -1.048809 -0.242646 -0.806163 +0.000000
845     528     592     M   4    0     0     0.007813 0.503103 -1.361933 -0.875656 -0.486276 +0.000000
846     528     592     M   4    0     0     0.007813 0.503403 -2.192036 -1.237674 -0.954362 +0.000000
847     528     575     M   4    3     7     0.007813 0.506306 +0.976182 +0.786239 +0.189943 +0.000000
848     528     575     M   4    0     0     0.007813 0.498198 +1.450354 +1.259856 +0.190497 +0.000000
849     528     649     F   4    0     2     0.039063 0.530330 -0.676862 -0.386002 -0.290860 +0.000000
850     528     649     M   4    0     0     0.039063 0.506807 -0.603025 +0.278009 -0.881034 +0.000000
851     659     526     M   4    6     4     0.015625 0.498098 +0.397900 +0.351359 +0.046541 +0.000000
852     659     526     M   4    0     0     0.015625 0.508909 -0.730392 -0.951266 +0.220873 +0.000000
853     659     627     M   4    0     0     0.031250 0.506907 +2.714591 +1.948239 +0.766352 +0.000000
854     659     627     M   4    0     0     0.031250 0.498098 +0.417165 -0.254328 +0.671493 +0.000000
855     659     704     F   4    1     1     0.007813 0.498498 +0.668685 +0.324945 +0.343740 +0.000000
856     659     704     M   4    0     0     0.007813 0.504204 +0.602545 +0.198325 +0.404220 +0.000000
857     659     597     F   4    1     1     0.000000 0.501301 -0.873520 +0.216367 -1.089887 +0.000000
858     659     597     F   4    1     1     0.000000 0.505105 -1.842380 -0.175063 -1.667317 +0.000000
859     659     574     F   4    2     0     0.054688 0.510110 +0.989276 +0.468421 +0.520855 +0.000000
860     659     574     F   4    2     0     0.054688 0.517918 +0.943066 +0.931750 +0.011316 +0.000000
861     532     680     M   4    0     0     0.000000 0.494494 -1.214357 -0.810690 -0.403667 +0.000000
862     532     680     F   4    1     1     0.000000 0.492693 -0.535374 -0.321865 -0.213509 +0.000000
863     532     718     F   4    2     0     0.000000 0.503003 -1.435073 +0.317654 -1.752726 +0.000000
864     532     718     F   4    1     1     0.000000 0.496096 -0.885999 -0.003813 -0.882186 +0.000000
865     532     577     F   4    1     1     0.007813 0.510611 -0.661431 +0.231594 -0.893024 +0.000000
866     532     577     M   4    0     0     0.007813 0.508609 -1.910809 -0.740618 -1.170191 +0.000000
867     532     650     M   4    4     6     0.000000 0.496697 +0.855140 +0.721100 +0.134040 +0.000000
868     532     650     F   4    0     2     0.000000 0.496597 +1.422124 +1.949399 -0.527274 +0.000000
869     532     549     F   4    0     2     0.000000 0.492593 -0.374875 -0.010992 -0.363883 +0.000000
870     532     549     M   4    0     0     0.000000 0.498899 -2.381063 -1.269434 -1.111629 +0.000000
871     605     611     F   4    2     0     0.031250 0.521321 +0.526620 +0.162115 +0.364505 +0.000000
872     605     611     M   4    0     0     0.031250 0.529329 +0.044878 -0.084046 +0.128923 +0.000000
873     605     553     M   4    5     5     0.007813 0.531431 -1.524369 +0.462495 -1.986863 +0.000000
874     605     553     M   4    0     0     0.007813 0.493994 -0.880174 +0.520190 -1.400363 +0.000000
875     605     658     M   4    0     0     0.000000 0.503604 -1.003835 -0.772747 -0.231087 +0.000000
876     605     658     F   4    2     0     0.000000 0.496897 -0.840677 -0.437344 -0.403333 +0.000000
877     605     672     F   4    2     0     0.039063 0.534635 -1.235587 -1.160327 -0.075261 +0.000000
878     605     672     M   4    0     0     0.039063 0.521922 +0.967797 +1.300845 -0.333048 +0.000000
879     605     587     M   4    7     3     0.007813 0.515315 -1.512299 -0.713014 -0.799285 +0.000000
880     605     587     F   4    0     2     0.007813 0.515616 -2.309981 -1.113114 -1.196866 +0.000000
881     531     637     M   4    0     0     0.007813 0.498398 -0.296623 +0.294929 -0.591552 +0.000000
882     531     637     F   4    0     2     0.007813 0.499399 -0.543645 -0.891322 +0.347677 +0.000000
883     531     670     F   4    1     1     0.007813 0.493093 -0.821819 -0.432127 -0.389693 +0.000000
884     531     670     M   4    0     0     0.007813 0.497397 -1.040227 -0.580082 -0.460145 +0.000000
885     531     540     M   4    3     7     0.132813 0.558759 +0.523770 -0.173806 +0.697575 +0.000000
886     531     540     F   4    2     0     0.132813 0.539740 -0.375981 -0.819968 +0.443987 +0.000000
887     531     599     M   4    0     0     0.000000 0.501401 -1.023748 +0.245328 -1.269075 +0.000000
888     531     599     F   4    1     1     0.000000 0.507808 +0.046527 +0.071330 -0.024803 +0.000000
889     531     634     M   4    0     0     0.000000 0.500501 +0.135043 -0.760129 +0.895172 +0.000000
890     531     634     F   4    2     0     0.000000 0.491291 -0.055478 -0.537065 +0.481588 +0.000000
891     660     563     F   4    0     2     0.007813 0.501101 -1.833382 -0.829061 -1.004321 +0.000000
892     660     563     F   4    1     1     0.007813 0.499700 -0.479068 +0.507566 -0.986634 +0.000000
893     660     613     M   4    0     0     0.000000 0.502402 +0.882892 +0.618238 +0.264654 +0.000000
894     660     613     F   4    0     2     0.000000 0.500801 -1.102640 -0.554027 -0.548612 +0.000000
895     660     568     F   4    1     1     0.007813 0.504104 +0.168512 +0.015769 +0.152743 +0.000000
896     660     568     M   4    5     5     0.007813 0.506406 +0.580186 -0.106716 +0.686902 +0.000000
897     660     644     M   4    8     2     0.007813 0.515415 -0.593853 -1.605245 +1.011391 +0.000000
898     660     644     M   4    0     0     0.007813 0.500801 +0.929536 +0.615683 +0.313853 +0.000000
899     660     600     F   4    1     1     0.031250 0.514915 -1.414010 +0.523546 -1.937556 +0.000000
900     660     600     F   4    1     1     0.031250 0.537437 -2.596062 -0.703983 -1.892079 +0.000000
901     693     606     M   4    0     0     0.007813 0.507107 +0.827029 +0.684313 +0.142715 +0.000000
902     693     606     M   4    0     0     0.007813 0.513914 -0.297867 +0.306582 -0.604449 +0.000000
903     693     712     M   4    0     0     0.007813 0.505305 +0.489389 -0.188774 +0.678163 +0.000000
904     693     712     M   4    0     0     0.007813 0.511111 +0.051272 -0.546364 +0.597636 +0.000000
905     693     697     F   4    1     1     0.125000 0.553353 +0.973270 +0.446127 +0.527143 +0.000000
906     693     697     M   4    0     0     0.125000 0.521622 -0.195490 +0.624436 -0.819926 +0.000000
907     693     538     M   4    0     0     0.015625 0.502302 +0.596305 -0.141380 +0.737686 +0.000000
908     693     538     M   4    0     0     0.015625 0.508509 +0.470034 +0.728723 -0.258690 +0.000000
909     693     584     M   4    0     0     0.015625 0.499399 -0.061738 +1.106277 -1.168015 +0.000000
910     693     584     F   4    2     0     0.015625 0.496597 -0.560682 -1.097976 +0.537294 +0.000000
911     709     682     F   4    1     1     0.007813 0.510310 -1.938921 -0.131901 -1.807020 +0.000000
912     709     682     M   4    0     0     0.007813 0.518418 -1.470345 -0.829991 -0.640354 +0.000000
913     709     656     M   4    0     0     0.000000 0.506807 -0.188195 +0.358383 -0.546578 +0.000000
914     709     656     M   4    0     0     0.000000 0.495996 -0.730346 -0.781987 +0.051640 +0.000000
915     709     631     M   4    0     0     0.015625 0.504104 -0.105866 +0.470848 -0.576714 +0.000000
916     709     631     F   4    0     2     0.015625 0.510410 -1.313740 -0.446156 -0.867584 +0.000000
917     709     547     M   4    0     0     0.031250 0.516316 -1.295361 -0.717326 -0.578035 +0.000000
918     709     547     F   4    0     2     0.031250 0.507207 -1.197101 -0.027172 -1.169929 +0.000000
919     709     546     F   4    2     0     0.015625 0.514014 -1.239650 +0.413429 -1.653079 +0.000000
920     709     546     M   4    0     0     0.015625 0.519019 -0.073213 +0.626411 -0.699624 +0.000000
921     879     741     M   5    0     0     0.013672 0.520621 +0.187083 +0.733848 -0.546765 +0.000000
922     879     741     F   5    0     0     0.013672 0.534034 -0.194059 +0.569975 -0.764035 +0.000000
923     879     860     M   5    0     0     0.007813 0.503403 -0.044394 +0.897685 -0.942079 +0.000000
924     879     860     M   5    0     0     0.007813 0.500300 -0.582336 +0.429335 -1.011671 +0.000000
925     879     808     M   5    0     0     0.027344 0.486787 -0.978667 +0.419580 -1.398247 +0.000000
926     879     808     F   5    0     0     0.027344 0.513814 -1.800502 -0.970239 -0.830263 +0.000000
927     879     810     M   5    0     0     0.027344 0.514715 -0.816137 +0.809921 -1.626059 +0.000000
928     879     810     M   5    0     0     0.027344 0.513413 +0.451883 +0.940492 -0.488609 +0.000000
929     879     858     M   5    0     0     0.011719 0.509209 -1.704320 -0.719277 -0.985043 +0.000000
930     879     858     F   5    0     0     0.011719 0.512513 -0.891017 +0.079697 -0.970714 +0.000000
931     867     918     F   5    0     0     0.011719 0.503804 -0.812847 -0.225106 -0.587741 +0.000000
932     867     918     F   5    0     0     0.011719 0.510711 -0.004498 +0.286820 -0.291318 +0.000000
933     867     836     M   5    0     0     0.013672 0.515716 +2.117318 +0.227352 +1.889966 +0.000000
934     867     836     F   5    0     0     0.013672 0.498699 +0.142704 +0.158365 -0.015662 +0.000000
935     867     911     M   5    0     0     0.023438 0.510511 -0.552402 +0.246429 -0.798831 +0.000000
936     867     911     F   5    0     0     0.023438 0.521121 -1.235000 -0.251838 -0.983162 +0.000000
937     867     835     F   5    0     0     0.013672 0.505005 +0.306847 +0.147761 +0.159086 +0.000000
938     867     835     M   5    0     0     0.013672 0.505806 +1.347459 +1.071917 +0.275542 +0.000000
939     867     805     M   5    0     0     0.009766 0.501001 -0.063022 -0.175995 +0.112973 +0.000000
940     867     805     F   5    0     0     0.009766 0.504705 +2.135198 +1.687756 +0.447443 +0.000000
941     873     794     M   5    0     0     0.039063 0.497898 -2.395962 -1.298801 -1.097161 +0.000000
942     873     794     M   5    0     0     0.039063 0.504204 -3.429067 -1.879491 -1.549577 +0.000000
943     873     820     F   5    0     0     0.011719 0.505606 -0.091744 +0.886684 -0.978429 +0.000000
944     873     820     F   5    0     0     0.011719 0.504204 +0.789311 +1.437062 -0.647750 +0.000000
945     873     855     F   5    0     0     0.015625 0.504805 -0.987179 -0.428844 -0.558336 +0.000000
946     873     855     M   5    0     0     0.015625 0.500000 -0.823065 -0.352395 -0.470670 +0.000000
947     873     781     F   5    0     0     0.039063 0.515816 -0.886215 -0.283194 -0.603021 +0.000000
948     873     781     M   5    0     0     0.039063 0.499600 -0.666579 +0.564887 -1.231466 +0.000000
949     873     752     M   5    0     0     0.013672 0.518318 -1.423904 -0.427588 -0.996316 +0.000000
950     873     752     F   5    0     0     0.013672 0.522723 -1.827409 -0.420802 -1.406607 +0.000000
951     753     731     F   5    0     0     0.013672 0.501802 -0.411480 -0.248941 -0.162539 +0.000000
952     753     731     M   5    0     0     0.013672 0.512613 -2.115937 -1.734779 -0.381158 +0.000000
953     753     735     F   5    0     0     0.013672 0.518418 +1.272098 +1.383007 -0.110909 +0.000000
954     753     735     M   5    0     0     0.013672 0.530531 -0.095254 +0.286376 -0.381630 +0.000000
955     753     827     F   5    0     0     0.009766 0.503504 -0.486401 -0.223496 -0.262905 +0.000000
956     753     827     M   5    0     0     0.009766 0.508408 -1.063507 -0.221957 -0.841549 +0.000000
957     753     749     F   5    0     0     0.007813 0.495596 -0.814208 -0.164393 -0.649814 +0.000000
958     753     749     M   5    0     0     0.007813 0.524925 -0.526372 -0.400125 -0.126247 +0.000000
959     753     869     F   5    0     0     0.001953 0.501502 -2.009003 -1.486990 -0.522013 +0.000000
960     753     869     F   5    0     0     0.001953 0.503203 +0.628832 +0.147345 +0.481487 +0.000000
961     757     876     M   5    0     0     0.017578 0.513714 -0.015002 +0.618479 -0.633481 +0.000000
962     757     876     M   5    0     0     0.017578 0.518819 +0.080813 +0.129425 -0.048612 +0.000000
963     757     801     M   5    0     0     0.074219 0.536236 -0.103183 -0.521481 +0.418298 +0.000000
964     757     801     M   5    0     0     0.074219 0.543544 +1.009583 +1.527370 -0.517787 +0.000000
965     757     773     F   5    0     0     0.011719 0.499900 -0.933103 -0.133993 -0.799109 +0.000000
966     757     773     F   5    0     0     0.011719 0.508909 -0.810341 +0.359892 -1.170232 +0.000000
967     757     743     F   5    0     0     0.023438 0.527327 +0.427617 +1.085818 -0.658201 +0.000000
968     757     743     F   5    0     0     0.023438 0.513213 -1.302014 -0.419905 -0.882109 +0.000000
969     757     786     M   5    0     0     0.009766 0.505305 -1.605157 -1.050639 -0.554518 +0.000000
970     757     786     M   5    0     0     0.009766 0.498298 -0.353387 -0.163210 -0.190177 +0.000000
971     838     900     F   5    0     0     0.025391 0.540040 -0.109535 -0.037429 -0.072106 +0.000000
972     838     900     M   5    0     0     0.025391 0.500000 -1.501431 +0.353760 -1.855191 +0.000000
973     838     910     M   5    0     0     0.015625 0.496897 +0.522224 +0.116483 +0.405741 +0.000000
974     838     910     M   5    0     0     0.015625 0.496096 -0.990085 -0.522151 -0.467934 +0.000000
975     838     800     F   5    0     0     0.027344 0.521221 +0.507661 +0.631268 -0.123607 +0.000000
976     838     800     F   5    0     0     0.027344 0.525125 -0.148799 +0.103493 -0.252292 +0.000000
977     838     737     M   5    0     0     0.009766 0.503504 -0.776757 +0.035729 -0.812485 +0.000000
978     838     737     F   5    0     0     0.009766 0.510711 -0.395558 +0.112119 -0.507677 +0.000000
979     838     877     M   5    0     0     0.003906 0.494094 +0.416965 +0.349756 +0.067209 +0.000000
980     838     877     M   5    0     0     0.003906 0.497197 -1.553464 -0.685227 -0.868236 +0.000000
981     829     830     F   5    0     0     0.292969 0.614615 -1.148758 -0.550029 -0.598729 +0.000000
982     829     830     M   5    0     0     0.292969 0.653353 +0.440381 +1.162006 -0.721625 +0.000000
983     829     745     M   5    0     0     0.041016 0.534334 -0.428804 -0.133319 -0.295486 +0.000000
984     829     745     M   5    0     0     0.041016 0.522222 +1.487172 +1.525250 -0.038078 +0.000000
985     829     768     M   5    0     0     0.005859 0.505105 -1.322277 -0.556364 -0.765912 +0.000000
986     829     768     F   5    0     0     0.005859 0.498298 -0.306739 +1.201452 -1.508191 +0.000000
987     829     891     F   5    0     0     0.003906 0.505806 +0.246693 +0.781509 -0.534816 +0.000000
988     829     891     F   5    0     0     0.003906 0.493093 -0.643342 +0.056359 -0.699701 +0.000000
989     829     792     F   5    0     0     0.001953 0.495095 +0.401819 +1.725110 -1.323290 +0.000000
990     829     792     F   5    0     0     0.001953 0.498298 -0.665708 -0.285659 -0.380049 +0.000000
991     724     840     M   5    0     0     0.001953 0.494394 -0.473514 -0.778375 +0.304861 +0.000000
992     724     840     F   5    0     0     0.001953 0.498298 -0.046688 +0.198119 -0.244807 +0.000000
993     724     748     M   5    0     0     0.056641 0.508709 -1.843056 -1.640401 -0.202655 +0.000000
994     724     748     M   5    0     0     0.056641 0.510611 -0.420533 -0.047456 -0.373078 +0.000000
995     724     865     F   5    0     0     0.013672 0.500000 -1.135964 -0.854621 -0.281343 +0.000000
996     724     865     M   5    0     0     0.013672 0.493894 -0.171571 +1.504173 -1.675744 +0.000000
997     724     895     F   5    0     0     0.009766 0.501101 -0.431997 -0.544226 +0.112229 +0.000000
998     724     895     M   5    0     0     0.009766 0.496597 -0.708670 -0.671581 -0.037090 +0.000000
999     724     864     M   5    0     0     0.013672 0.518218 -0.517373 -0.172922 -0.344451 +0.000000
1000    724     864     F   5    0     0     0.013672 0.502102 -0.458110 +0.093498 -0.551608 +0.000000
1001    885     758     F   5    0     0     0.003906 0.506106 +1.576985 +1.404505 +0.172480 +0.000000
1002    885     758     F   5    0     0     0.003906 0.505205 +0.419958 -0.090046 +0.510004 +0.000000
1003    885     892     M   5    0     0     0.021484 0.512913 +1.204457 +0.087375 +1.117081 +0.000000
1004    885     892     F   5    0     0     0.021484 0.506306 +0.949449 +1.226054 -0.276604 +0.000000
1005    885     791     M   5    0     0     0.001953 0.490791 +0.684980 +0.573962 +0.111018 +0.000000
1006    885     791     F   5    0     0     0.001953 0.499499 +0.548393 -0.075255 +0.623648 +0.000000
1007    885     774     M   5    0     0     0.023438 0.521522 +0.739664 +0.201181 +0.538482 +0.000000
1008    885     774     F   5    0     0     0.023438 0.498298 -0.119298 -0.307270 +0.187972 +0.000000
1009    885     880     F   5    0     0     0.003906 0.509810 +0.109965 +0.375213 -0.265248 +0.000000
1010    885     880     F   5    0     0     0.003906 0.495896 -1.117488 -0.485191 -0.632297 +0.000000
1011    896     888     M   5    0     0     0.021484 0.499099 +1.020587 +0.569891 +0.450696 +0.000000
1012    896     888     F   5    0     0     0.021484 0.521722 +0.501518 -0.074215 +0.575733 +0.000000
1013    896     751     F   5    0     0     0.011719 0.505305 +1.454058 +0.607097 +0.846961 +0.000000
1014    896     751     F   5    0     0     0.011719 0.496797 +0.722870 +0.077300 +0.645570 +0.000000
1015    896     919     M   5    0     0     0.025391 0.521421 +0.345195 +0.087017 +0.258178 +0.000000
1016    896     919     M   5    0     0     0.025391 0.522823 -1.437515 -0.211842 -1.225673 +0.000000
1017    896     894     F   5    0     0     0.134766 0.530330 +0.073926 +0.139538 -0.065612 +0.000000
1018    896     894     F   5    0     0     0.134766 0.520020 -1.085219 -0.835813 -0.249406 +0.000000
1019    896     826     M   5    0     0     0.007813 0.501401 +0.425032 -0.305997 +0.731029 +0.000000
1020    896     826     M   5    0     0     0.007813 0.495796 -0.416903 -0.119117 -0.297787 +0.000000
1021    762     761     M   5    0     0     0.261719 0.635335 +0.129338 -0.511268 +0.640606 +0.000000
1022    762     761     F   5    0     0     0.261719 0.666366 +1.224118 +0.045368 +1.178750 +0.000000
1023    762     833     F   5    0     0     0.003906 0.504304 +0.834625 +0.558830 +0.275795 +0.000000
1024    762     833     F   5    0     0     0.003906 0.495395 -1.508395 -0.761166 -0.747229 +0.000000
1025    762     899     F   5    0     0     0.050781 0.544545 -2.913904 -1.592034 -1.321870 +0.000000
1026    762     899     M   5    0     0     0.050781 0.517217 -1.044745 -0.674712 -0.370034 +0.000000
1027    762     804     F   5    0     0     0.021484 0.504505 +0.059094 -0.948188 +1.007282 +0.000000
1028    762     804     F   5    0     0     0.021484 0.513113 +0.734261 +0.226683 +0.507577 +0.000000
1029    762     777     F   5    0     0     0.003906 0.506607 +0.508196 +0.066109 +0.442087 +0.000000
1030    762     777     M   5    0     0     0.003906 0.514114 +0.411174 -0.225702 +0.636876 +0.000000
1031    842     807     F   5    0     0     0.003906 0.509409 -2.002825 -0.646604 -1.356221 +0.000000
1032    842     807     M   5    0     0     0.003906 0.501502 -1.548130 -0.770495 -0.777635 +0.000000
1033    842     760     M   5    0     0     0.011719 0.512813 -0.584831 +0.557366 -1.142198 +0.000000
1034    842     760     M   5    0     0     0.011719 0.496697 -0.353061 +0.444704 -0.797765 +0.000000
1035    842     817     M   5    0     0     0.027344 0.510811 -1.700805 +0.223533 -1.924338 +0.000000
1036    842     817     M   5    0     0     0.027344 0.509810 +0.171174 +0.495796 -0.324622 +0.000000
1037    842     755     F   5    0     0     0.007813 0.494595 -0.129859 -0.132448 +0.002589 +0.000000
1038    842     755     M   5    0     0     0.007813 0.503303 -0.666794 -0.111185 -0.555609 +0.000000
1039    842     796     M   5    0     0     0.003906 0.497397 -1.107265 -0.193237 -0.914028 +0.000000
1040    842     796     F   5    0     0     0.003906 0.496597 -2.723543 -0.790920 -1.932623 +0.000000
1041    806     857     F   5    0     0     0.015625 0.501301 -0.124208 +0.768296 -0.892504 +0.000000
1042    806     857     M   5    0     0     0.015625 0.501201 -1.114857 -0.159562 -0.955296 +0.000000
1043    806     729     F   5    0     0     0.001953 0.496096 +0.836997 +0.914390 -0.077393 +0.000000
1044    806     729     M   5    0     0     0.001953 0.493794 +0.609297 -0.160118 +0.769415 +0.000000
1045    806     727     M   5    0     0     0.011719 0.519219 -0.518186 -0.194898 -0.323288 +0.000000
1046    806     727     F   5    0     0     0.011719 0.511211 +0.772481 +0.988186 -0.215705 +0.000000
1047    806     841     F   5    0     0     0.035156 0.515816 +0.072989 +0.165003 -0.092014 +0.000000
1048    806     841     M   5    0     0     0.035156 0.519720 -0.394335 -0.120405 -0.273931 +0.000000
1049    806     862     F   5    0     0     0.017578 0.520020 +0.894175 +0.635359 +0.258816 +0.000000
1050    806     862     M   5    0     0     0.017578 0.517618 +1.433444 +0.913527 +0.519917 +0.000000
1051    897     783     M   5    0     0     0.025391 0.526126 +0.102839 -0.172498 +0.275336 +0.000000
1052    897     783     F   5    0     0     0.025391 0.531131 -0.310210 +0.123244 -0.433454 +0.000000
1053    897     839     M   5    0     0     0.001953 0.508408 +2.308458 +1.248528 +1.059930 +0.000000
1054    897     839     M   5    0     0     0.001953 0.501101 +1.156133 +0.217462 +0.938671 +0.000000
1055    897     742     F   5    0     0     0.019531 0.506406 -0.317901 -0.377739 +0.059839 +0.000000
1056    897     742     M   5    0     0     0.019531 0.503504 +1.581575 +0.946192 +0.635383 +0.000000
1057    897     890     M   5    0     0     0.009766 0.507908 +0.516271 +0.471758 +0.044513 +0.000000
1058    897     890     M   5    0     0     0.009766 0.500701 -0.204957 -1.266354 +1.061397 +0.000000
1059    897     813     M   5    0     0     0.041016 0.545045 +1.228244 +0.456882 +0.771361 +0.000000
1060    897     813     M   5    0     0     0.041016 0.534234 +1.598570 +1.005210 +0.593360 +0.000000
1061    809     730     M   5    0     0     0.013672 0.511512 +0.442953 +0.435779 +0.007173 +0.000000
1062    809     730     F   5    0     0     0.013672 0.506106 +1.114146 +0.130824 +0.983322 +0.000000
1063    809     740     M   5    0     0     0.009766 0.499600 -0.548197 +0.543794 -1.091991 +0.000000
1064    809     740     F   5    0     0     0.009766 0.497598 -0.121781 +0.730522 -0.852303 +0.000000
1065    809     784     F   5    0     0     0.033203 0.552853 -0.060285 +0.143757 -0.204043 +0.000000
1066    809     784     M   5    0     0     0.033203 0.512513 -0.051135 +0.170628 -0.221764 +0.000000
1067    809     882     F   5    0     0     0.005859 0.497497 -0.073989 +0.100048 -0.174037 +0.000000
1068    809     882     F   5    0     0     0.005859 0.498699 -0.266528 -0.467421 +0.200893 +0.000000
1069    809     803     F   5    0     0     0.138672 0.528729 +0.760613 +0.179844 +0.580769 +0.000000
1070    809     803     F   5    0     0     0.138672 0.558258 +0.999425 +0.049371 +0.950054 +0.000000
1071    814     916     F   5    0     0     0.005859 0.499600 +0.911078 +0.203417 +0.707661 +0.000000
1072    814     916     F   5    0     0     0.005859 0.502402 +0.183820 -0.456833 +0.640653 +0.000000
1073    814     831     M   5    0     0     0.013672 0.497097 -0.250440 +0.071437 -0.321876 +0.000000
1074    814     831     M   5    0     0     0.013672 0.500000 -0.019111 -0.196727 +0.177616 +0.000000
1075    814     721     F   5    0     0     0.015625 0.508308 +0.196858 +0.309953 -0.113095 +0.000000
1076    814     721     M   5    0     0     0.015625 0.504705 +2.116511 +0.316869 +1.799643 +0.000000
1077    814     793     F   5    0     0     0.005859 0.494094 -1.032134 -0.766652 -0.265482 +0.000000
1078    814     793     F   5    0     0     0.005859 0.502002 +0.505052 +0.190020 +0.315031 +0.000000
1079    814     905     F   5    0     0     0.023438 0.524825 +0.529871 +0.507049 +0.022822 +0.000000
1080    814     905     M   5    0     0     0.023438 0.538038 +0.642548 -0.049860 +0.692407 +0.000000
1081    851     828     M   5    0     0     0.000000 0.502503 -1.771876 -0.707041 -1.064835 +0.000000
1082    851     828     M   5    0     0     0.000000 0.505105 -0.309977 +0.791836 -1.101813 +0.000000
1083    851     871     M   5    0     0     0.005859 0.499099 +0.986751 +0.201950 +0.784801 +0.000000
1084    851     871     M   5    0     0     0.005859 0.502102 +0.609660 -0.070472 +0.680132 +0.000000
1085    851     722     M   5    0     0     0.003906 0.501602 -0.007766 -0.195902 +0.188136 +0.000000
1086    851     722     F   5    0     0     0.003906 0.500400 +1.545157 +0.489296 +1.055861 +0.000000
1087    851     824     F   5    0     0     0.000000 0.500000 -1.090078 -0.417520 -0.672558 +0.000000
1088    851     824     F   5    0     0     0.000000 0.497397 -0.890495 -0.657149 -0.233346 +0.000000
1089    851     843     F   5    0     0     0.033203 0.514815 -2.627678 -1.524933 -1.102745 +0.000000
1090    851     843     M   5    0     0     0.033203 0.512212 -0.882370 +0.311007 -1.193377 +0.000000
1091    847     787     F   5    0     0     0.017578 0.495495 +0.017054 -0.645712 +0.662766 +0.000000
1092    847     787     F   5    0     0     0.017578 0.508208 +0.116600 +0.401985 -0.285385 +0.000000
1093    847     738     F   5    0     0     0.017578 0.507007 -0.193097 +0.263000 -0.456097 +0.000000
1094    847     738     F   5    0     0     0.017578 0.510210 -0.579006 -0.054477 -0.524529 +0.000000
1095    847     886     M   5    0     0     0.001953 0.503003 -0.492965 -0.957188 +0.464223 +0.000000
1096    847     886     M   5    0     0     0.001953 0.499499 +0.870981 +0.422242 +0.448739 +0.000000
1097    847     754     F   5    0     0     0.013672 0.513914 -0.198098 -0.096639 -0.101459 +0.000000
1098    847     754     M   5    0     0     0.013672 0.514214 -1.367140 -0.470044 -0.897096 +0.000000
1099    847     734     F   5    0     0     0.015625 0.492192 +2.502318 +1.047802 +1.454516 +0.000000
1100    847     734     F   5    0     0     0.015625 0.496597 +0.214020 -0.076786 +0.290806 +0.000000
1101    811     868     F   5    0     0     0.015625 0.494094 +0.337651 -0.099425 +0.437077 +0.000000
1102    811     868     F   5    0     0     0.015625 0.500300 +0.879875 -0.446650 +1.326525 +0.000000
1103    811     776     F   5    0     0     0.019531 0.506707 -0.096921 -0.302294 +0.205373 +0.000000
1104    811     776     M   5    0     0     0.019531 0.505506 -0.765158 -0.876659 +0.111500 +0.000000
1105    811     883     F   5    0     0     0.013672 0.504705 +2.679390 +0.974404 +1.704986 +0.000000
1106    811     883     M   5    0     0     0.013672 0.504905 +0.490425 +0.383667 +0.106759 +0.000000
1107    811     863     M   5    0     0     0.001953 0.508008 -0.322982 +0.174615 -0.497596 +0.000000
1108    811     863     M   5    0     0     0.001953 0.504104 -1.540784 -0.562920 -0.977864 +0.000000
1109    811     812     F   5    0     0     0.250000 0.615916 +0.729493 -0.219964 +0.949457 +0.000000
1110    811     812     M   5    0     0     0.250000 0.596496 +1.483147 +0.198528 +1.284619 +0.000000
1111    766     849     F   5    0     0     0.042969 0.542142 -0.382574 -1.033843 +0.651269 +0.000000
1112    766     849     F   5    0     0     0.042969 0.516617 -0.219621 -0.273254 +0.053633 +0.000000
1113    766     780     M   5    0     0     0.007813 0.499399 -0.544948 -0.059266 -0.485682 +0.000000
1114    766     780     F   5    0     0     0.007813 0.495896 -1.210553 -1.379802 +0.169249 +0.000000
1115    766     756     M   5    0     0     0.015625 0.513013 -0.005727 -0.353549 +0.347822 +0.000000
1116    766     756     M   5    0     0     0.015625 0.505405 -1.139404 -1.340408 +0.201004 +0.000000
1117    766     859     M   5    0     0     0.000000 0.498899 +1.003968 +0.286500 +0.717468 +0.000000
1118    766     859     M   5    0     0     0.000000 0.498999 +0.671270 +0.217404 +0.453865 +0.000000
1119    766     790     M   5    0     0     0.027344 0.502402 +0.510572 -0.360562 +0.871134 +0.000000
1120    766     790     F   5    0     0     0.027344 0.509810 -0.193959 -0.406960 +0.213000 +0.000000
